# Supplementary material for: The bacterial interlocked process ONtology (BiPON): a systemic multi-scale unified representation of biological processes in prokaryotes
Source: J Biomed Semantics. 2017 Nov 23;8:53. doi: 10.1186/s13326-017-0165-6 (PMC5701433; doi:10.1186/s13326-017-0165-6)
Supplement: Supplementary file 3 — A small ontological model that illustrates the usage of BiPON. (OWL 199 kb) [file 13326_2017_165_MOESM3_ESM.owl]

<?xml version="1.0"?>
<rdf:RDF xmlns="http://www.semanticweb.org/vhenry/ontologies/2016/9/untitled-ontology-661#"
     xml:base="http://www.semanticweb.org/vhenry/ontologies/2016/9/untitled-ontology-661"
     xmlns:rdf="http://www.w3.org/1999/02/22-rdf-syntax-ns#"
     xmlns:obo2="http://purl.obolibrary.org/obo/"
     xmlns:owl="http://www.w3.org/2002/07/owl#"
     xmlns:oboInOwl="http://www.geneontology.org/formats/oboInOwl#"
     xmlns:xml="http://www.w3.org/XML/1998/namespace"
     xmlns:swrlb="http://www.w3.org/2003/11/swrlb#"
     xmlns:swrl="http://www.w3.org/2003/11/swrl#"
     xmlns:xsd="http://www.w3.org/2001/XMLSchema#"
     xmlns:rdfs="http://www.w3.org/2000/01/rdf-schema#"
     xmlns:obo="http://purl.obolibrary.org/obo#">
    <owl:Ontology rdf:about="http://www.semanticweb.org/ToyBiPON/BiPON">
        <rdfs:comment xml:lang="en">BiPON

1. Copyright of ontology

The ontology was created jointly by the BioSys group at the research unit of Applied mathematics and computer science  
from genomes to the environment (MaIAGE) of the Institut National
de la Recherche Agronomique (INRA) France and by the group Bioinformatics of the Laboratoire de recherche en informatique (LRI) of the Université Paris-Sud/CNRS, France.
INRA and  Université Paris-Sud own the copyright of the ontology BiPON. 

2. License terms

The ontology BiPON is licensed under the Creative Commons
Attribution 4.0 Unported (CC BY 4.0) license. To view a
copy of this license, visit http://creativecommons.org/licenses/by/4.0/
or send a letter to Creative Commons, 444 Castro Street, Suite 900,
Mountain View, California, 94041, USA.   


3. Notice
This product contains references to classes of the Gene Ontology (GO) (http://geneontology.org/) developed by the Gene Ontology consortium, 
licensed under the terms Creative Commons Attribution 4.0 Unported license (https://creativecommons.org/licenses/by/4.0/).

This product contains references to classes of the Chemical Entities of Biological Interest (ChEBI) (https://www.ebi.ac.uk/chebi/init.do) developed by the ChEBI consortium. 

This product contains references to classes of the Sequence Ontology (SO) (http://www.sequenceontology.org/) developed by the SO consortium and are freely reusable. 

This product contains references to classes of the Systems Biology Ontology (SBO)  (http://www.ebi.ac.uk/sbo/main/) developed by the SBO consortium, 
licensed under the terms of Artistic License 2.0 (https://opensource.org/licenses/artistic-license-2.0.php).

This product contains references to properties of the Relation Ontology (RO)  (http://www.obofoundry.org/ontology/ro.html) developed by the OBO foundry, 
licensed under the terms Creative Commons Attribution 3.0 Unported License (https://creativecommons.org/licenses/by/3.0/).

This product contains references to properties of the Basic Formal Ontology (BFO)  (http://ifomis.uni-saarland.de/bfo/) developed by the BFO consortium,
 licensed under the terms Creative Commons Attribution 3.0 Unported License (https://creativecommons.org/licenses/by/3.0/).

4. Contact
For questions and remarks concerning BiPON:
Anne Goelzer
Anne.Goelzer@inra.fr</rdfs:comment>
    </owl:Ontology>
    


    <!-- 
    ///////////////////////////////////////////////////////////////////////////////////////
    //
    // Annotation properties
    //
    ///////////////////////////////////////////////////////////////////////////////////////
     -->

    


    <!-- http://purl.obolibrary.org/obo#Definition -->

    <owl:AnnotationProperty rdf:about="http://purl.obolibrary.org/obo#Definition"/>
    


    <!-- http://purl.obolibrary.org/obo#Synonym -->

    <owl:AnnotationProperty rdf:about="http://purl.obolibrary.org/obo#Synonym"/>
    


    <!-- http://purl.obolibrary.org/obo#xref -->

    <owl:AnnotationProperty rdf:about="http://purl.obolibrary.org/obo#xref"/>
    


    <!-- http://purl.obolibrary.org/obo/IAO_0000115 -->

    <owl:AnnotationProperty rdf:about="http://purl.obolibrary.org/obo/IAO_0000115"/>
    


    <!-- http://www.geneontology.org/formats/oboInOwl#hasAlternativeId -->

    <owl:AnnotationProperty rdf:about="http://www.geneontology.org/formats/oboInOwl#hasAlternativeId"/>
    


    <!-- http://www.geneontology.org/formats/oboInOwl#hasBroadSynonym -->

    <owl:AnnotationProperty rdf:about="http://www.geneontology.org/formats/oboInOwl#hasBroadSynonym"/>
    


    <!-- http://www.geneontology.org/formats/oboInOwl#hasDbXref -->

    <owl:AnnotationProperty rdf:about="http://www.geneontology.org/formats/oboInOwl#hasDbXref"/>
    


    <!-- http://www.geneontology.org/formats/oboInOwl#hasExactSynonym -->

    <owl:AnnotationProperty rdf:about="http://www.geneontology.org/formats/oboInOwl#hasExactSynonym"/>
    


    <!-- http://www.geneontology.org/formats/oboInOwl#hasNarrowSynonym -->

    <owl:AnnotationProperty rdf:about="http://www.geneontology.org/formats/oboInOwl#hasNarrowSynonym"/>
    


    <!-- http://www.geneontology.org/formats/oboInOwl#hasOBONamespace -->

    <owl:AnnotationProperty rdf:about="http://www.geneontology.org/formats/oboInOwl#hasOBONamespace"/>
    


    <!-- http://www.geneontology.org/formats/oboInOwl#hasRelatedSynonym -->

    <owl:AnnotationProperty rdf:about="http://www.geneontology.org/formats/oboInOwl#hasRelatedSynonym"/>
    


    <!-- http://www.geneontology.org/formats/oboInOwl#id -->

    <owl:AnnotationProperty rdf:about="http://www.geneontology.org/formats/oboInOwl#id"/>
    


    <!-- http://www.geneontology.org/formats/oboInOwl#inSubset -->

    <owl:AnnotationProperty rdf:about="http://www.geneontology.org/formats/oboInOwl#inSubset"/>
    


    <!-- 
    ///////////////////////////////////////////////////////////////////////////////////////
    //
    // Object Properties
    //
    ///////////////////////////////////////////////////////////////////////////////////////
     -->

    


    <!-- http://purl.obolibrary.org/obo/BFO_0000051 -->

    <owl:ObjectProperty rdf:about="http://purl.obolibrary.org/obo/BFO_0000051">
        <rdfs:subPropertyOf rdf:resource="http://www.w3.org/2002/07/owl#topObjectProperty"/>
        <rdf:type rdf:resource="http://www.w3.org/2002/07/owl#TransitiveProperty"/>
        <rdfs:label>has_part</rdfs:label>
    </owl:ObjectProperty>
    


    <!-- http://purl.obolibrary.org/obo/RO_0000056 -->

    <owl:ObjectProperty rdf:about="http://purl.obolibrary.org/obo/RO_0000056">
        <rdfs:subPropertyOf rdf:resource="http://www.w3.org/2002/07/owl#topObjectProperty"/>
        <owl:inverseOf rdf:resource="http://www.semanticweb.org/BiPON/BiPON_00000008"/>
        <rdfs:label>participates_in</rdfs:label>
    </owl:ObjectProperty>
    


    <!-- http://purl.obolibrary.org/obo/RO_0002224 -->

    <owl:ObjectProperty rdf:about="http://purl.obolibrary.org/obo/RO_0002224">
        <rdfs:subPropertyOf rdf:resource="http://www.semanticweb.org/BiPON/BiPON_00000007"/>
        <rdfs:label>starts_with</rdfs:label>
    </owl:ObjectProperty>
    


    <!-- http://purl.obolibrary.org/obo/RO_0002230 -->

    <owl:ObjectProperty rdf:about="http://purl.obolibrary.org/obo/RO_0002230">
        <rdfs:subPropertyOf rdf:resource="http://www.semanticweb.org/BiPON/BiPON_00000007"/>
        <rdfs:label>ends_with</rdfs:label>
    </owl:ObjectProperty>
    


    <!-- http://purl.obolibrary.org/obo/RO_0002233 -->

    <owl:ObjectProperty rdf:about="http://purl.obolibrary.org/obo/RO_0002233">
        <rdfs:subPropertyOf rdf:resource="http://www.semanticweb.org/BiPON/BiPON_00000008"/>
        <oboInOwl:hasDbXref>OBI_0000293</oboInOwl:hasDbXref>
        <rdfs:label>has_input</rdfs:label>
    </owl:ObjectProperty>
    


    <!-- http://purl.obolibrary.org/obo/RO_0002234 -->

    <owl:ObjectProperty rdf:about="http://purl.obolibrary.org/obo/RO_0002234">
        <rdfs:subPropertyOf rdf:resource="http://www.semanticweb.org/BiPON/BiPON_00000008"/>
        <oboInOwl:hasDbXref>OBI_0000299</oboInOwl:hasDbXref>
        <rdfs:label>has_output</rdfs:label>
    </owl:ObjectProperty>
    


    <!-- http://www.semanticweb.org/BiPON/BiPON_00000007 -->

    <owl:ObjectProperty rdf:about="http://www.semanticweb.org/BiPON/BiPON_00000007">
        <rdfs:subPropertyOf rdf:resource="http://purl.obolibrary.org/obo/BFO_0000051"/>
        <oboInOwl:hasBroadSynonym>RO_0002180</oboInOwl:hasBroadSynonym>
        <rdfs:label>has_subprocess</rdfs:label>
    </owl:ObjectProperty>
    


    <!-- http://www.semanticweb.org/BiPON/BiPON_00000008 -->

    <owl:ObjectProperty rdf:about="http://www.semanticweb.org/BiPON/BiPON_00000008">
        <rdfs:comment>has_participant o motif_of</rdfs:comment>
        <rdfs:label>has_participant</rdfs:label>
    </owl:ObjectProperty>
    


    <!-- http://www.semanticweb.org/BiPON/BiPON_00000009 -->

    <owl:ObjectProperty rdf:about="http://www.semanticweb.org/BiPON/BiPON_00000009">
        <rdfs:subPropertyOf rdf:resource="http://www.semanticweb.org/BiPON/BiPON_00000007"/>
        <rdfs:label>has_fork_process</rdfs:label>
    </owl:ObjectProperty>
    


    <!-- http://www.semanticweb.org/BiPON/BiPON_00000011 -->

    <owl:ObjectProperty rdf:about="http://www.semanticweb.org/BiPON/BiPON_00000011">
        <rdfs:subPropertyOf rdf:resource="http://www.w3.org/2002/07/owl#topObjectProperty"/>
        <rdf:type rdf:resource="http://www.w3.org/2002/07/owl#TransitiveProperty"/>
        <rdfs:label>motif_of</rdfs:label>
    </owl:ObjectProperty>
    


    <!-- http://www.semanticweb.org/BiPON/BiPON_00000021 -->

    <owl:ObjectProperty rdf:about="http://www.semanticweb.org/BiPON/BiPON_00000021">
        <rdfs:subPropertyOf rdf:resource="http://www.w3.org/2002/07/owl#topObjectProperty"/>
        <oboInOwl:hasRelatedSynonym>http://www.biomodels.net/kisao/KISAO#KISAO_0000259     has parameter</oboInOwl:hasRelatedSynonym>
        <rdfs:label>has_parameter</rdfs:label>
    </owl:ObjectProperty>
    


    <!-- http://www.semanticweb.org/BiPON/BiPON_00000022 -->

    <owl:ObjectProperty rdf:about="http://www.semanticweb.org/BiPON/BiPON_00000022">
        <rdfs:subPropertyOf rdf:resource="http://www.w3.org/2002/07/owl#topObjectProperty"/>
        <rdfs:label>has_model</rdfs:label>
    </owl:ObjectProperty>
    


    <!-- http://www.semanticweb.org/BiPON/BiPON_00000025 -->

    <owl:ObjectProperty rdf:about="http://www.semanticweb.org/BiPON/BiPON_00000025">
        <rdfs:subPropertyOf rdf:resource="http://www.semanticweb.org/BiPON/BiPON_00000007"/>
        <rdfs:label>has_intermediate_process</rdfs:label>
    </owl:ObjectProperty>
    


    <!-- http://www.semanticweb.org/BiPON/BiPON_00000028 -->

    <owl:ObjectProperty rdf:about="http://www.semanticweb.org/BiPON/BiPON_00000028">
        <rdfs:label>consumes</rdfs:label>
    </owl:ObjectProperty>
    


    <!-- http://www.semanticweb.org/BiPON/BiPON_00002369 -->

    <owl:ObjectProperty rdf:about="http://www.semanticweb.org/BiPON/BiPON_00002369">
        <owl:inverseOf rdf:resource="http://www.semanticweb.org/BiPON/BiPON_00002595"/>
        <rdfs:label>has_key_element</rdfs:label>
    </owl:ObjectProperty>
    


    <!-- http://www.semanticweb.org/BiPON/BiPON_00002595 -->

    <owl:ObjectProperty rdf:about="http://www.semanticweb.org/BiPON/BiPON_00002595">
        <rdfs:label>key_element_of</rdfs:label>
    </owl:ObjectProperty>
    


    <!-- http://www.semanticweb.org/ToyBiPON/BiPON/BiPON_00005002 -->

    <owl:ObjectProperty rdf:about="http://www.semanticweb.org/ToyBiPON/BiPON/BiPON_00005002">
        <rdfs:label xml:lang="fr">affects</rdfs:label>
    </owl:ObjectProperty>
    


    <!-- http://www.semanticweb.org/ToyBiPON/BiPON/BiPON_00005003 -->

    <owl:ObjectProperty rdf:about="http://www.semanticweb.org/ToyBiPON/BiPON/BiPON_00005003">
        <rdfs:label xml:lang="fr">has_function</rdfs:label>
    </owl:ObjectProperty>
    


    <!-- http://www.semanticweb.org/ToyBiPON/BiPON/BiPON_00005004 -->

    <owl:ObjectProperty rdf:about="http://www.semanticweb.org/ToyBiPON/BiPON/BiPON_00005004">
        <rdfs:label xml:lang="fr">before</rdfs:label>
    </owl:ObjectProperty>
    


    <!-- http://www.semanticweb.org/ToyBiPON/BiPON/BiPON_00005005 -->

    <owl:ObjectProperty rdf:about="http://www.semanticweb.org/ToyBiPON/BiPON/BiPON_00005005">
        <rdf:type rdf:resource="http://www.w3.org/2002/07/owl#TransitiveProperty"/>
        <rdfs:label xml:lang="fr">precedes</rdfs:label>
    </owl:ObjectProperty>
    


    <!-- 
    ///////////////////////////////////////////////////////////////////////////////////////
    //
    // Classes
    //
    ///////////////////////////////////////////////////////////////////////////////////////
     -->

    


    <!-- http://biomodels.net/SBO/SBO_0000064 -->

    <owl:Class rdf:about="http://biomodels.net/SBO/SBO_0000064">
        <rdfs:subClassOf rdf:resource="http://www.semanticweb.org/ToyBiPON/BiPON/BiPON_00002605"/>
        <rdfs:subClassOf>
            <owl:Restriction>
                <owl:onProperty rdf:resource="http://www.semanticweb.org/BiPON/BiPON_00000021"/>
                <owl:someValuesFrom rdf:resource="http://biomodels.net/SBO/SBO_0000545"/>
            </owl:Restriction>
        </rdfs:subClassOf>
        <obo:Definition>Formal representation of a calculus linking parameters and variables of a model.</obo:Definition>
        <rdfs:label>mathematical expression</rdfs:label>
    </owl:Class>
    


    <!-- http://biomodels.net/SBO/SBO_0000375 -->

    <owl:Class rdf:about="http://biomodels.net/SBO/SBO_0000375">
        <rdfs:subClassOf rdf:resource="http://www.semanticweb.org/ToyBiPON/BiPON/BiPON_00002605"/>
        <rdfs:subClassOf>
            <owl:Restriction>
                <owl:onProperty rdf:resource="http://www.semanticweb.org/BiPON/BiPON_00000022"/>
                <owl:someValuesFrom rdf:resource="http://biomodels.net/SBO/SBO_0000064"/>
            </owl:Restriction>
        </rdfs:subClassOf>
        <obo:Definition>A sequential series of actions, motions, or occurrences, such as chemical reactions, that affect one or more entities in a phenomenologically characteristic manner.</obo:Definition>
        <rdfs:label>process</rdfs:label>
    </owl:Class>
    


    <!-- http://biomodels.net/SBO/SBO_0000545 -->

    <owl:Class rdf:about="http://biomodels.net/SBO/SBO_0000545">
        <rdfs:subClassOf rdf:resource="http://www.semanticweb.org/ToyBiPON/BiPON/BiPON_00002605"/>
        <obo:Definition>A value, numerical or symbolic, that defines certain characteristics of systems or system functions, or is necessary in their derivation.</obo:Definition>
        <rdfs:label>systems description parameter</rdfs:label>
    </owl:Class>
    


    <!-- http://purl.obolibrary.org/obo/CHEBI_24431 -->

    <owl:Class rdf:about="http://purl.obolibrary.org/obo/CHEBI_24431">
        <rdfs:subClassOf rdf:resource="http://www.semanticweb.org/ToyBiPON/BiPON/BiPON_00002604"/>
        <rdfs:label rdf:datatype="http://www.w3.org/2001/XMLSchema#string">chemical entity</rdfs:label>
    </owl:Class>
    


    <!-- http://purl.obolibrary.org/obo/CHEBI_25367 -->

    <owl:Class rdf:about="http://purl.obolibrary.org/obo/CHEBI_25367">
        <rdfs:subClassOf rdf:resource="http://purl.obolibrary.org/obo/CHEBI_24431"/>
        <obo:Definition rdf:datatype="http://www.w3.org/2001/XMLSchema#string">Any polyatomic entity that is an electrically neutral entity consisting of more than one atom.</obo:Definition>
        <obo:Synonym rdf:datatype="http://www.w3.org/2001/XMLSchema#string">.</obo:Synonym>
        <obo:Synonym rdf:datatype="http://www.w3.org/2001/XMLSchema#string">Molekuel</obo:Synonym>
        <obo:Synonym rdf:datatype="http://www.w3.org/2001/XMLSchema#string">molecula</obo:Synonym>
        <obo:Synonym rdf:datatype="http://www.w3.org/2001/XMLSchema#string">molecule</obo:Synonym>
        <obo:Synonym rdf:datatype="http://www.w3.org/2001/XMLSchema#string">molecules</obo:Synonym>
        <obo:Synonym rdf:datatype="http://www.w3.org/2001/XMLSchema#string">neutral molecular compounds</obo:Synonym>
        <rdfs:label rdf:datatype="http://www.w3.org/2001/XMLSchema#string">molecule</rdfs:label>
    </owl:Class>
    


    <!-- http://purl.obolibrary.org/obo/CHEBI_60027 -->

    <owl:Class rdf:about="http://purl.obolibrary.org/obo/CHEBI_60027">
        <rdfs:subClassOf rdf:resource="http://purl.obolibrary.org/obo/CHEBI_24431"/>
        <obo:Definition rdf:datatype="http://www.w3.org/2001/XMLSchema#string">A polymer is a mixture, which is composed of macromolecules of different kinds and which may be differentiated by composition, length, degree of branching etc..</obo:Definition>
        <obo:Synonym rdf:datatype="http://www.w3.org/2001/XMLSchema#string">Kunststoff</obo:Synonym>
        <obo:Synonym rdf:datatype="http://www.w3.org/2001/XMLSchema#string">Polymer</obo:Synonym>
        <obo:xref rdf:datatype="http://www.w3.org/2001/XMLSchema#string">Wikipedia:Polymer</obo:xref>
        <rdfs:label rdf:datatype="http://www.w3.org/2001/XMLSchema#string">polymer</rdfs:label>
    </owl:Class>
    


    <!-- http://purl.obolibrary.org/obo/GO_0003674 -->

    <owl:Class rdf:about="http://purl.obolibrary.org/obo/GO_0003674">
        <rdfs:subClassOf rdf:resource="http://www.semanticweb.org/ToyBiPON/BiPON/BiPON_00002604"/>
        <obo2:IAO_0000115 rdf:datatype="http://www.w3.org/2001/XMLSchema#string">Elemental activities, such as catalysis or binding, describing the actions of a gene product at the molecular level. A given gene product may exhibit one or more molecular functions.</obo2:IAO_0000115>
        <oboInOwl:hasAlternativeId rdf:datatype="http://www.w3.org/2001/XMLSchema#string">GO:0005554</oboInOwl:hasAlternativeId>
        <oboInOwl:hasExactSynonym rdf:datatype="http://www.w3.org/2001/XMLSchema#string">molecular function</oboInOwl:hasExactSynonym>
        <oboInOwl:hasOBONamespace rdf:datatype="http://www.w3.org/2001/XMLSchema#string">molecular_function</oboInOwl:hasOBONamespace>
        <oboInOwl:id rdf:datatype="http://www.w3.org/2001/XMLSchema#string">GO:0003674</oboInOwl:id>
        <oboInOwl:inSubset rdf:resource="http://purl.obolibrary.org/obo/go#goslim_aspergillus"/>
        <oboInOwl:inSubset rdf:resource="http://purl.obolibrary.org/obo/go#goslim_candida"/>
        <oboInOwl:inSubset rdf:resource="http://purl.obolibrary.org/obo/go#goslim_chembl"/>
        <oboInOwl:inSubset rdf:resource="http://purl.obolibrary.org/obo/go#goslim_generic"/>
        <oboInOwl:inSubset rdf:resource="http://purl.obolibrary.org/obo/go#goslim_metagenomics"/>
        <oboInOwl:inSubset rdf:resource="http://purl.obolibrary.org/obo/go#goslim_pir"/>
        <oboInOwl:inSubset rdf:resource="http://purl.obolibrary.org/obo/go#goslim_plant"/>
        <oboInOwl:inSubset rdf:resource="http://purl.obolibrary.org/obo/go#goslim_yeast"/>
        <oboInOwl:inSubset rdf:resource="http://purl.obolibrary.org/obo/go#gosubset_prok"/>
        <rdfs:comment rdf:datatype="http://www.w3.org/2001/XMLSchema#string">Note that, in addition to forming the root of the molecular function ontology, this term is recommended for use for the annotation of gene products whose molecular function is unknown. Note that when this term is used for annotation, it indicates that no information was available about the molecular function of the gene product annotated as of the date the annotation was made; the evidence code ND, no data, is used to indicate this. Despite its name, this is not a type of &apos;function&apos; in the sense typically defined by upper ontologies such as Basic Formal Ontology (BFO). It is instead a BFO:process carried out by a single gene product or complex.</rdfs:comment>
        <rdfs:label rdf:datatype="http://www.w3.org/2001/XMLSchema#string">molecular_function</rdfs:label>
    </owl:Class>
    <owl:Axiom>
        <owl:annotatedSource rdf:resource="http://purl.obolibrary.org/obo/GO_0003674"/>
        <owl:annotatedProperty rdf:resource="http://purl.obolibrary.org/obo/IAO_0000115"/>
        <owl:annotatedTarget rdf:datatype="http://www.w3.org/2001/XMLSchema#string">Elemental activities, such as catalysis or binding, describing the actions of a gene product at the molecular level. A given gene product may exhibit one or more molecular functions.</owl:annotatedTarget>
        <oboInOwl:hasDbXref rdf:datatype="http://www.w3.org/2001/XMLSchema#string">GOC:go_curators</oboInOwl:hasDbXref>
    </owl:Axiom>
    


    <!-- http://purl.obolibrary.org/obo/GO_0008150 -->

    <owl:Class rdf:about="http://purl.obolibrary.org/obo/GO_0008150">
        <rdfs:subClassOf rdf:resource="http://www.semanticweb.org/ToyBiPON/BiPON/BiPON_00002604"/>
        <obo2:IAO_0000115 rdf:datatype="http://www.w3.org/2001/XMLSchema#string">Any process specifically pertinent to the functioning of integrated living units: cells, tissues, organs, and organisms. A process is a collection of molecular events with a defined beginning and end.</obo2:IAO_0000115>
        <oboInOwl:hasAlternativeId rdf:datatype="http://www.w3.org/2001/XMLSchema#string">GO:0000004</oboInOwl:hasAlternativeId>
        <oboInOwl:hasAlternativeId rdf:datatype="http://www.w3.org/2001/XMLSchema#string">GO:0007582</oboInOwl:hasAlternativeId>
        <oboInOwl:hasDbXref rdf:datatype="http://www.w3.org/2001/XMLSchema#string">Wikipedia:Biological_process</oboInOwl:hasDbXref>
        <oboInOwl:hasExactSynonym rdf:datatype="http://www.w3.org/2001/XMLSchema#string">biological process</oboInOwl:hasExactSynonym>
        <oboInOwl:hasExactSynonym rdf:datatype="http://www.w3.org/2001/XMLSchema#string">physiological process</oboInOwl:hasExactSynonym>
        <oboInOwl:hasOBONamespace rdf:datatype="http://www.w3.org/2001/XMLSchema#string">biological_process</oboInOwl:hasOBONamespace>
        <oboInOwl:id rdf:datatype="http://www.w3.org/2001/XMLSchema#string">GO:0008150</oboInOwl:id>
        <oboInOwl:inSubset rdf:resource="http://purl.obolibrary.org/obo/go#goslim_aspergillus"/>
        <oboInOwl:inSubset rdf:resource="http://purl.obolibrary.org/obo/go#goslim_candida"/>
        <oboInOwl:inSubset rdf:resource="http://purl.obolibrary.org/obo/go#goslim_chembl"/>
        <oboInOwl:inSubset rdf:resource="http://purl.obolibrary.org/obo/go#goslim_generic"/>
        <oboInOwl:inSubset rdf:resource="http://purl.obolibrary.org/obo/go#goslim_metagenomics"/>
        <oboInOwl:inSubset rdf:resource="http://purl.obolibrary.org/obo/go#goslim_pir"/>
        <oboInOwl:inSubset rdf:resource="http://purl.obolibrary.org/obo/go#goslim_plant"/>
        <oboInOwl:inSubset rdf:resource="http://purl.obolibrary.org/obo/go#goslim_pombe"/>
        <oboInOwl:inSubset rdf:resource="http://purl.obolibrary.org/obo/go#goslim_yeast"/>
        <oboInOwl:inSubset rdf:resource="http://purl.obolibrary.org/obo/go#gosubset_prok"/>
        <rdfs:comment rdf:datatype="http://www.w3.org/2001/XMLSchema#string">Note that, in addition to forming the root of the biological process ontology, this term is recommended for use for the annotation of gene products whose biological process is unknown. Note that when this term is used for annotation, it indicates that no information was available about the biological process of the gene product annotated as of the date the annotation was made; the evidence code ND, no data, is used to indicate this.</rdfs:comment>
        <rdfs:label rdf:datatype="http://www.w3.org/2001/XMLSchema#string">biological_process</rdfs:label>
    </owl:Class>
    <owl:Axiom>
        <owl:annotatedSource rdf:resource="http://purl.obolibrary.org/obo/GO_0008150"/>
        <owl:annotatedProperty rdf:resource="http://purl.obolibrary.org/obo/IAO_0000115"/>
        <owl:annotatedTarget rdf:datatype="http://www.w3.org/2001/XMLSchema#string">Any process specifically pertinent to the functioning of integrated living units: cells, tissues, organs, and organisms. A process is a collection of molecular events with a defined beginning and end.</owl:annotatedTarget>
        <oboInOwl:hasDbXref rdf:datatype="http://www.w3.org/2001/XMLSchema#string">GOC:go_curators</oboInOwl:hasDbXref>
        <oboInOwl:hasDbXref rdf:datatype="http://www.w3.org/2001/XMLSchema#string">GOC:isa_complete</oboInOwl:hasDbXref>
    </owl:Axiom>
    


    <!-- http://purl.obolibrary.org/obo/GO_0009987 -->

    <owl:Class rdf:about="http://purl.obolibrary.org/obo/GO_0009987">
        <rdfs:subClassOf rdf:resource="http://purl.obolibrary.org/obo/GO_0008150"/>
        <obo2:IAO_0000115 rdf:datatype="http://www.w3.org/2001/XMLSchema#string">Any process that is carried out at the cellular level, but not necessarily restricted to a single cell. For example, cell communication occurs among more than one cell, but occurs at the cellular level.</obo2:IAO_0000115>
        <oboInOwl:hasAlternativeId rdf:datatype="http://www.w3.org/2001/XMLSchema#string">GO:0008151</oboInOwl:hasAlternativeId>
        <oboInOwl:hasAlternativeId rdf:datatype="http://www.w3.org/2001/XMLSchema#string">GO:0050875</oboInOwl:hasAlternativeId>
        <oboInOwl:hasExactSynonym rdf:datatype="http://www.w3.org/2001/XMLSchema#string">cell physiology</oboInOwl:hasExactSynonym>
        <oboInOwl:hasExactSynonym rdf:datatype="http://www.w3.org/2001/XMLSchema#string">cellular physiological process</oboInOwl:hasExactSynonym>
        <oboInOwl:hasNarrowSynonym rdf:datatype="http://www.w3.org/2001/XMLSchema#string">cell growth and/or maintenance</oboInOwl:hasNarrowSynonym>
        <oboInOwl:hasOBONamespace rdf:datatype="http://www.w3.org/2001/XMLSchema#string">biological_process</oboInOwl:hasOBONamespace>
        <oboInOwl:id rdf:datatype="http://www.w3.org/2001/XMLSchema#string">GO:0009987</oboInOwl:id>
        <oboInOwl:inSubset rdf:resource="http://purl.obolibrary.org/obo/go#goslim_pir"/>
        <oboInOwl:inSubset rdf:resource="http://purl.obolibrary.org/obo/go#goslim_plant"/>
        <oboInOwl:inSubset rdf:resource="http://purl.obolibrary.org/obo/go#gosubset_prok"/>
        <rdfs:label rdf:datatype="http://www.w3.org/2001/XMLSchema#string">cellular process</rdfs:label>
    </owl:Class>
    <owl:Axiom>
        <owl:annotatedSource rdf:resource="http://purl.obolibrary.org/obo/GO_0009987"/>
        <owl:annotatedProperty rdf:resource="http://purl.obolibrary.org/obo/IAO_0000115"/>
        <owl:annotatedTarget rdf:datatype="http://www.w3.org/2001/XMLSchema#string">Any process that is carried out at the cellular level, but not necessarily restricted to a single cell. For example, cell communication occurs among more than one cell, but occurs at the cellular level.</owl:annotatedTarget>
        <oboInOwl:hasDbXref rdf:datatype="http://www.w3.org/2001/XMLSchema#string">GOC:go_curators</oboInOwl:hasDbXref>
        <oboInOwl:hasDbXref rdf:datatype="http://www.w3.org/2001/XMLSchema#string">GOC:isa_complete</oboInOwl:hasDbXref>
    </owl:Axiom>
    


    <!-- http://purl.obolibrary.org/obo/SO_0000110 -->

    <owl:Class rdf:about="http://purl.obolibrary.org/obo/SO_0000110">
        <rdfs:subClassOf rdf:resource="http://www.semanticweb.org/ToyBiPON/BiPON/BiPON_00002604"/>
        <obo2:IAO_0000115 rdf:datatype="http://www.w3.org/2001/XMLSchema#string">Any extent of continuous biological sequence.</obo2:IAO_0000115>
        <oboInOwl:hasExactSynonym rdf:datatype="http://www.w3.org/2001/XMLSchema#string">located_sequence_feature</oboInOwl:hasExactSynonym>
        <oboInOwl:hasExactSynonym rdf:datatype="http://www.w3.org/2001/XMLSchema#string">sequence feature</oboInOwl:hasExactSynonym>
        <oboInOwl:hasOBONamespace rdf:datatype="http://www.w3.org/2001/XMLSchema#string">sequence</oboInOwl:hasOBONamespace>
        <oboInOwl:hasRelatedSynonym rdf:datatype="http://www.w3.org/2001/XMLSchema#string">located sequence feature</oboInOwl:hasRelatedSynonym>
        <oboInOwl:id rdf:datatype="http://www.w3.org/2001/XMLSchema#string">SO:0000110</oboInOwl:id>
        <oboInOwl:inSubset rdf:resource="http://purl.obolibrary.org/obo/so-xp.obo#SOFA"/>
        <rdfs:label rdf:datatype="http://www.w3.org/2001/XMLSchema#string">sequence_feature</rdfs:label>
    </owl:Class>
    <owl:Axiom>
        <owl:annotatedSource rdf:resource="http://purl.obolibrary.org/obo/SO_0000110"/>
        <owl:annotatedProperty rdf:resource="http://purl.obolibrary.org/obo/IAO_0000115"/>
        <owl:annotatedTarget rdf:datatype="http://www.w3.org/2001/XMLSchema#string">Any extent of continuous biological sequence.</owl:annotatedTarget>
        <oboInOwl:hasDbXref rdf:datatype="http://www.w3.org/2001/XMLSchema#string">LAMHDI:mb</oboInOwl:hasDbXref>
        <oboInOwl:hasDbXref rdf:datatype="http://www.w3.org/2001/XMLSchema#string">SO:ke</oboInOwl:hasDbXref>
    </owl:Axiom>
    


    <!-- http://www.semanticweb.org/ToyBiPON/BiPON#BiPON_00006000 -->

    <owl:Class rdf:about="http://www.semanticweb.org/ToyBiPON/BiPON#BiPON_00006000">
        <owl:equivalentClass>
            <owl:Class>
                <owl:oneOf rdf:parseType="Collection">
                    <rdf:Description rdf:about="http://www.semanticweb.org/ToyBiPON/BiPON#BiPON_00006001"/>
                </owl:oneOf>
            </owl:Class>
        </owl:equivalentClass>
        <rdfs:subClassOf rdf:resource="http://www.semanticweb.org/ToyBiPON/BiPON#BiPON_00006017"/>
        <rdfs:label xml:lang="en">mol6-2</rdfs:label>
    </owl:Class>
    


    <!-- http://www.semanticweb.org/ToyBiPON/BiPON#BiPON_00006002 -->

    <owl:Class rdf:about="http://www.semanticweb.org/ToyBiPON/BiPON#BiPON_00006002">
        <owl:equivalentClass>
            <owl:Class>
                <owl:oneOf rdf:parseType="Collection">
                    <rdf:Description rdf:about="http://www.semanticweb.org/ToyBiPON/BiPON#BiPON_00006004"/>
                </owl:oneOf>
            </owl:Class>
        </owl:equivalentClass>
        <rdfs:subClassOf rdf:resource="http://purl.obolibrary.org/obo/SO_0000110"/>
        <rdfs:subClassOf>
            <owl:Restriction>
                <owl:onProperty rdf:resource="http://www.semanticweb.org/BiPON/BiPON_00000011"/>
                <owl:someValuesFrom rdf:resource="http://www.semanticweb.org/ToyBiPON/BiPON#BiPON_00006014"/>
            </owl:Restriction>
        </rdfs:subClassOf>
        <rdfs:label xml:lang="en">sequence_bbbybb</rdfs:label>
    </owl:Class>
    


    <!-- http://www.semanticweb.org/ToyBiPON/BiPON#BiPON_00006003 -->

    <owl:Class rdf:about="http://www.semanticweb.org/ToyBiPON/BiPON#BiPON_00006003">
        <owl:equivalentClass>
            <owl:Class>
                <owl:oneOf rdf:parseType="Collection">
                    <rdf:Description rdf:about="http://www.semanticweb.org/ToyBiPON/BiPON#BiPON_00006005"/>
                </owl:oneOf>
            </owl:Class>
        </owl:equivalentClass>
        <rdfs:subClassOf rdf:resource="http://purl.obolibrary.org/obo/SO_0000110"/>
        <rdfs:subClassOf>
            <owl:Restriction>
                <owl:onProperty rdf:resource="http://www.semanticweb.org/BiPON/BiPON_00000011"/>
                <owl:someValuesFrom rdf:resource="http://www.semanticweb.org/ToyBiPON/BiPON#BiPON_00006002"/>
            </owl:Restriction>
        </rdfs:subClassOf>
        <rdfs:label xml:lang="en">sequence_y</rdfs:label>
    </owl:Class>
    


    <!-- http://www.semanticweb.org/ToyBiPON/BiPON#BiPON_00006006 -->

    <owl:Class rdf:about="http://www.semanticweb.org/ToyBiPON/BiPON#BiPON_00006006">
        <rdfs:subClassOf rdf:resource="http://www.semanticweb.org/ToyBiPON/BiPON/BiPON_00002623"/>
        <rdfs:label xml:lang="en">Pagg3</rdfs:label>
    </owl:Class>
    


    <!-- http://www.semanticweb.org/ToyBiPON/BiPON#BiPON_00006007 -->

    <owl:Class rdf:about="http://www.semanticweb.org/ToyBiPON/BiPON#BiPON_00006007">
        <owl:equivalentClass>
            <owl:Class>
                <owl:intersectionOf rdf:parseType="Collection">
                    <owl:Restriction>
                        <owl:onProperty rdf:resource="http://purl.obolibrary.org/obo/RO_0002224"/>
                        <owl:someValuesFrom rdf:resource="http://www.semanticweb.org/ToyBiPON/BiPON#BiPON_00006009"/>
                    </owl:Restriction>
                    <owl:Restriction>
                        <owl:onProperty rdf:resource="http://purl.obolibrary.org/obo/RO_0002230"/>
                        <owl:someValuesFrom rdf:resource="http://www.semanticweb.org/ToyBiPON/BiPON#BiPON_00006012"/>
                    </owl:Restriction>
                    <owl:Restriction>
                        <owl:onProperty rdf:resource="http://www.semanticweb.org/BiPON/BiPON_00000025"/>
                        <owl:someValuesFrom rdf:resource="http://www.semanticweb.org/ToyBiPON/BiPON/BiPON_00002692"/>
                    </owl:Restriction>
                    <owl:Restriction>
                        <owl:onProperty rdf:resource="http://www.semanticweb.org/BiPON/BiPON_00000025"/>
                        <owl:someValuesFrom rdf:resource="http://www.semanticweb.org/ToyBiPON/BiPON/BiPON_00002693"/>
                    </owl:Restriction>
                    <owl:Restriction>
                        <owl:onProperty rdf:resource="http://www.semanticweb.org/BiPON/BiPON_00000007"/>
                        <owl:allValuesFrom>
                            <owl:Class>
                                <owl:unionOf rdf:parseType="Collection">
                                    <rdf:Description rdf:about="http://www.semanticweb.org/ToyBiPON/BiPON#BiPON_00006009"/>
                                    <rdf:Description rdf:about="http://www.semanticweb.org/ToyBiPON/BiPON#BiPON_00006012"/>
                                    <rdf:Description rdf:about="http://www.semanticweb.org/ToyBiPON/BiPON/BiPON_00002692"/>
                                    <rdf:Description rdf:about="http://www.semanticweb.org/ToyBiPON/BiPON/BiPON_00002693"/>
                                </owl:unionOf>
                            </owl:Class>
                        </owl:allValuesFrom>
                    </owl:Restriction>
                </owl:intersectionOf>
            </owl:Class>
        </owl:equivalentClass>
        <owl:equivalentClass>
            <owl:Class>
                <owl:oneOf rdf:parseType="Collection">
                    <rdf:Description rdf:about="http://www.semanticweb.org/ToyBiPON/BiPON#BiPON_00006016"/>
                </owl:oneOf>
            </owl:Class>
        </owl:equivalentClass>
        <rdfs:subClassOf rdf:resource="http://www.semanticweb.org/ToyBiPON/BiPON#BiPON_00006006"/>
        <rdfs:label xml:lang="en">Pagg3-2</rdfs:label>
    </owl:Class>
    


    <!-- http://www.semanticweb.org/ToyBiPON/BiPON#BiPON_00006008 -->

    <owl:Class rdf:about="http://www.semanticweb.org/ToyBiPON/BiPON#BiPON_00006008">
        <rdfs:subClassOf rdf:resource="http://www.semanticweb.org/ToyBiPON/BiPON/BiPON_00002615"/>
        <rdfs:label xml:lang="en">P7</rdfs:label>
    </owl:Class>
    


    <!-- http://www.semanticweb.org/ToyBiPON/BiPON#BiPON_00006009 -->

    <owl:Class rdf:about="http://www.semanticweb.org/ToyBiPON/BiPON#BiPON_00006009">
        <owl:equivalentClass>
            <owl:Class>
                <owl:intersectionOf rdf:parseType="Collection">
                    <owl:Restriction>
                        <owl:onProperty rdf:resource="http://purl.obolibrary.org/obo/RO_0002233"/>
                        <owl:someValuesFrom rdf:resource="http://www.semanticweb.org/ToyBiPON/BiPON#BiPON_00006003"/>
                    </owl:Restriction>
                    <owl:Restriction>
                        <owl:onProperty rdf:resource="http://purl.obolibrary.org/obo/RO_0002233"/>
                        <owl:someValuesFrom rdf:resource="http://www.semanticweb.org/ToyBiPON/BiPON/BiPON_00002635"/>
                    </owl:Restriction>
                    <owl:Restriction>
                        <owl:onProperty rdf:resource="http://purl.obolibrary.org/obo/RO_0002233"/>
                        <owl:someValuesFrom rdf:resource="http://www.semanticweb.org/ToyBiPON/BiPON/BiPON_00002636"/>
                    </owl:Restriction>
                    <owl:Restriction>
                        <owl:onProperty rdf:resource="http://purl.obolibrary.org/obo/RO_0002234"/>
                        <owl:someValuesFrom rdf:resource="http://www.semanticweb.org/ToyBiPON/BiPON/BiPON_00002637"/>
                    </owl:Restriction>
                    <owl:Restriction>
                        <owl:onProperty rdf:resource="http://purl.obolibrary.org/obo/RO_0002233"/>
                        <owl:allValuesFrom>
                            <owl:Class>
                                <owl:unionOf rdf:parseType="Collection">
                                    <rdf:Description rdf:about="http://www.semanticweb.org/ToyBiPON/BiPON#BiPON_00006003"/>
                                    <rdf:Description rdf:about="http://www.semanticweb.org/ToyBiPON/BiPON/BiPON_00002635"/>
                                    <rdf:Description rdf:about="http://www.semanticweb.org/ToyBiPON/BiPON/BiPON_00002636"/>
                                </owl:unionOf>
                            </owl:Class>
                        </owl:allValuesFrom>
                    </owl:Restriction>
                    <owl:Restriction>
                        <owl:onProperty rdf:resource="http://purl.obolibrary.org/obo/RO_0002234"/>
                        <owl:allValuesFrom rdf:resource="http://www.semanticweb.org/ToyBiPON/BiPON/BiPON_00002637"/>
                    </owl:Restriction>
                </owl:intersectionOf>
            </owl:Class>
        </owl:equivalentClass>
        <owl:equivalentClass>
            <owl:Class>
                <owl:oneOf rdf:parseType="Collection">
                    <rdf:Description rdf:about="http://www.semanticweb.org/ToyBiPON/BiPON#BiPON_00006010"/>
                </owl:oneOf>
            </owl:Class>
        </owl:equivalentClass>
        <rdfs:subClassOf rdf:resource="http://www.semanticweb.org/ToyBiPON/BiPON#BiPON_00006008"/>
        <rdfs:label xml:lang="en">P7-2</rdfs:label>
    </owl:Class>
    


    <!-- http://www.semanticweb.org/ToyBiPON/BiPON#BiPON_00006011 -->

    <owl:Class rdf:about="http://www.semanticweb.org/ToyBiPON/BiPON#BiPON_00006011">
        <rdfs:subClassOf rdf:resource="http://www.semanticweb.org/ToyBiPON/BiPON/BiPON_00002615"/>
        <rdfs:label xml:lang="en">P10</rdfs:label>
    </owl:Class>
    


    <!-- http://www.semanticweb.org/ToyBiPON/BiPON#BiPON_00006012 -->

    <owl:Class rdf:about="http://www.semanticweb.org/ToyBiPON/BiPON#BiPON_00006012">
        <owl:equivalentClass>
            <owl:Class>
                <owl:intersectionOf rdf:parseType="Collection">
                    <owl:Restriction>
                        <owl:onProperty rdf:resource="http://purl.obolibrary.org/obo/RO_0002233"/>
                        <owl:someValuesFrom rdf:resource="http://www.semanticweb.org/ToyBiPON/BiPON/BiPON_00002639"/>
                    </owl:Restriction>
                    <owl:Restriction>
                        <owl:onProperty rdf:resource="http://purl.obolibrary.org/obo/RO_0002234"/>
                        <owl:someValuesFrom rdf:resource="http://www.semanticweb.org/ToyBiPON/BiPON#BiPON_00006000"/>
                    </owl:Restriction>
                    <owl:Restriction>
                        <owl:onProperty rdf:resource="http://purl.obolibrary.org/obo/RO_0002234"/>
                        <owl:someValuesFrom rdf:resource="http://www.semanticweb.org/ToyBiPON/BiPON#BiPON_00006003"/>
                    </owl:Restriction>
                    <owl:Restriction>
                        <owl:onProperty rdf:resource="http://purl.obolibrary.org/obo/RO_0002233"/>
                        <owl:allValuesFrom rdf:resource="http://www.semanticweb.org/ToyBiPON/BiPON/BiPON_00002639"/>
                    </owl:Restriction>
                    <owl:Restriction>
                        <owl:onProperty rdf:resource="http://purl.obolibrary.org/obo/RO_0002234"/>
                        <owl:allValuesFrom>
                            <owl:Class>
                                <owl:unionOf rdf:parseType="Collection">
                                    <rdf:Description rdf:about="http://www.semanticweb.org/ToyBiPON/BiPON#BiPON_00006000"/>
                                    <rdf:Description rdf:about="http://www.semanticweb.org/ToyBiPON/BiPON#BiPON_00006003"/>
                                </owl:unionOf>
                            </owl:Class>
                        </owl:allValuesFrom>
                    </owl:Restriction>
                </owl:intersectionOf>
            </owl:Class>
        </owl:equivalentClass>
        <owl:equivalentClass>
            <owl:Class>
                <owl:oneOf rdf:parseType="Collection">
                    <rdf:Description rdf:about="http://www.semanticweb.org/ToyBiPON/BiPON#BiPON_00006013"/>
                </owl:oneOf>
            </owl:Class>
        </owl:equivalentClass>
        <rdfs:subClassOf rdf:resource="http://www.semanticweb.org/ToyBiPON/BiPON#BiPON_00006011"/>
        <rdfs:label xml:lang="en">P10-2</rdfs:label>
    </owl:Class>
    


    <!-- http://www.semanticweb.org/ToyBiPON/BiPON#BiPON_00006014 -->

    <owl:Class rdf:about="http://www.semanticweb.org/ToyBiPON/BiPON#BiPON_00006014">
        <owl:equivalentClass>
            <owl:Class>
                <owl:oneOf rdf:parseType="Collection">
                    <rdf:Description rdf:about="http://www.semanticweb.org/ToyBiPON/BiPON#BiPON_00006015"/>
                </owl:oneOf>
            </owl:Class>
        </owl:equivalentClass>
        <rdfs:subClassOf rdf:resource="http://purl.obolibrary.org/obo/CHEBI_60027"/>
        <rdfs:label xml:lang="en">polymer2</rdfs:label>
    </owl:Class>
    


    <!-- http://www.semanticweb.org/ToyBiPON/BiPON#BiPON_00006017 -->

    <owl:Class rdf:about="http://www.semanticweb.org/ToyBiPON/BiPON#BiPON_00006017">
        <rdfs:subClassOf rdf:resource="http://www.semanticweb.org/ToyBiPON/BiPON/BiPON_00002633"/>
        <rdfs:label xml:lang="en">mol6</rdfs:label>
    </owl:Class>
    


    <!-- http://www.semanticweb.org/ToyBiPON/BiPON#BiPON_00006018 -->

    <owl:Class rdf:about="http://www.semanticweb.org/ToyBiPON/BiPON#BiPON_00006018">
        <owl:equivalentClass>
            <owl:Class>
                <owl:intersectionOf rdf:parseType="Collection">
                    <owl:Restriction>
                        <owl:onProperty rdf:resource="http://www.semanticweb.org/BiPON/BiPON_00000007"/>
                        <owl:someValuesFrom rdf:resource="http://www.semanticweb.org/ToyBiPON/BiPON/BiPON_00002606"/>
                    </owl:Restriction>
                    <owl:Restriction>
                        <owl:onProperty rdf:resource="http://www.semanticweb.org/BiPON/BiPON_00000007"/>
                        <owl:allValuesFrom rdf:resource="http://www.semanticweb.org/ToyBiPON/BiPON/BiPON_00002606"/>
                    </owl:Restriction>
                </owl:intersectionOf>
            </owl:Class>
        </owl:equivalentClass>
        <rdfs:subClassOf rdf:resource="http://www.semanticweb.org/ToyBiPON/BiPON/BiPON_00002606"/>
        <rdfs:label xml:lang="en">aggregated process letter mol</rdfs:label>
    </owl:Class>
    


    <!-- http://www.semanticweb.org/ToyBiPON/BiPON#BiPON_00006019 -->

    <owl:Class rdf:about="http://www.semanticweb.org/ToyBiPON/BiPON#BiPON_00006019">
        <owl:equivalentClass>
            <owl:Class>
                <owl:intersectionOf rdf:parseType="Collection">
                    <owl:Restriction>
                        <owl:onProperty rdf:resource="http://purl.obolibrary.org/obo/RO_0002233"/>
                        <owl:someValuesFrom rdf:resource="http://www.semanticweb.org/ToyBiPON/BiPON/BiPON_00002634"/>
                    </owl:Restriction>
                    <owl:Restriction>
                        <owl:onProperty rdf:resource="http://purl.obolibrary.org/obo/RO_0002233"/>
                        <owl:allValuesFrom rdf:resource="http://www.semanticweb.org/ToyBiPON/BiPON/BiPON_00002634"/>
                    </owl:Restriction>
                    <owl:Restriction>
                        <owl:onProperty rdf:resource="http://purl.obolibrary.org/obo/RO_0002234"/>
                        <owl:allValuesFrom rdf:resource="http://www.semanticweb.org/ToyBiPON/BiPON/BiPON_00002634"/>
                    </owl:Restriction>
                </owl:intersectionOf>
            </owl:Class>
        </owl:equivalentClass>
        <rdfs:subClassOf rdf:resource="http://www.semanticweb.org/ToyBiPON/BiPON/BiPON_00002606"/>
        <rdfs:label xml:lang="en">elementary process letter mol</rdfs:label>
    </owl:Class>
    


    <!-- http://www.semanticweb.org/ToyBiPON/BiPON/BiPON_00002604 -->

    <owl:Class rdf:about="http://www.semanticweb.org/ToyBiPON/BiPON/BiPON_00002604">
        <oboInOwl:hasAlternativeId>ToybioBiPON entity</oboInOwl:hasAlternativeId>
        <rdfs:label>ToybioBiPON</rdfs:label>
    </owl:Class>
    


    <!-- http://www.semanticweb.org/ToyBiPON/BiPON/BiPON_00002605 -->

    <owl:Class rdf:about="http://www.semanticweb.org/ToyBiPON/BiPON/BiPON_00002605">
        <oboInOwl:hasAlternativeId>ToymodelBiPON entity</oboInOwl:hasAlternativeId>
        <rdfs:label>ToymodelBiPON</rdfs:label>
    </owl:Class>
    


    <!-- http://www.semanticweb.org/ToyBiPON/BiPON/BiPON_00002606 -->

    <owl:Class rdf:about="http://www.semanticweb.org/ToyBiPON/BiPON/BiPON_00002606">
        <rdfs:subClassOf rdf:resource="http://www.semanticweb.org/ToyBiPON/BiPON/BiPON_00002608"/>
        <rdfs:subClassOf>
            <owl:Restriction>
                <owl:onProperty rdf:resource="http://www.semanticweb.org/BiPON/BiPON_00000022"/>
                <owl:someValuesFrom rdf:resource="http://www.semanticweb.org/ToyBiPON/BiPON/BiPON_00002609"/>
            </owl:Restriction>
        </rdfs:subClassOf>
        <rdfs:label>process letter mol</rdfs:label>
    </owl:Class>
    


    <!-- http://www.semanticweb.org/ToyBiPON/BiPON/BiPON_00002607 -->

    <owl:Class rdf:about="http://www.semanticweb.org/ToyBiPON/BiPON/BiPON_00002607">
        <owl:equivalentClass>
            <owl:Restriction>
                <owl:onProperty rdf:resource="http://purl.obolibrary.org/obo/RO_0002233"/>
                <owl:someValuesFrom rdf:resource="http://purl.obolibrary.org/obo/SO_0000110"/>
            </owl:Restriction>
        </owl:equivalentClass>
        <rdfs:subClassOf rdf:resource="http://biomodels.net/SBO/SBO_0000375"/>
        <rdfs:subClassOf>
            <owl:Restriction>
                <owl:onProperty rdf:resource="http://www.semanticweb.org/BiPON/BiPON_00000022"/>
                <owl:someValuesFrom rdf:resource="http://www.semanticweb.org/ToyBiPON/BiPON/BiPON_00002610"/>
            </owl:Restriction>
        </rdfs:subClassOf>
        <owl:disjointWith rdf:resource="http://www.semanticweb.org/ToyBiPON/BiPON/BiPON_00002608"/>
        <rdfs:label>sequence dependant process</rdfs:label>
    </owl:Class>
    


    <!-- http://www.semanticweb.org/ToyBiPON/BiPON/BiPON_00002608 -->

    <owl:Class rdf:about="http://www.semanticweb.org/ToyBiPON/BiPON/BiPON_00002608">
        <owl:equivalentClass>
            <owl:Class>
                <owl:intersectionOf rdf:parseType="Collection">
                    <owl:Restriction>
                        <owl:onProperty rdf:resource="http://purl.obolibrary.org/obo/RO_0002233"/>
                        <owl:someValuesFrom rdf:resource="http://purl.obolibrary.org/obo/CHEBI_25367"/>
                    </owl:Restriction>
                    <owl:Restriction>
                        <owl:onProperty rdf:resource="http://purl.obolibrary.org/obo/RO_0002233"/>
                        <owl:allValuesFrom rdf:resource="http://purl.obolibrary.org/obo/CHEBI_25367"/>
                    </owl:Restriction>
                    <owl:Restriction>
                        <owl:onProperty rdf:resource="http://purl.obolibrary.org/obo/RO_0002234"/>
                        <owl:allValuesFrom rdf:resource="http://purl.obolibrary.org/obo/CHEBI_25367"/>
                    </owl:Restriction>
                </owl:intersectionOf>
            </owl:Class>
        </owl:equivalentClass>
        <rdfs:subClassOf rdf:resource="http://biomodels.net/SBO/SBO_0000375"/>
        <rdfs:subClassOf>
            <owl:Restriction>
                <owl:onProperty rdf:resource="http://www.semanticweb.org/BiPON/BiPON_00000022"/>
                <owl:someValuesFrom rdf:resource="http://www.semanticweb.org/ToyBiPON/BiPON/BiPON_00002611"/>
            </owl:Restriction>
        </rdfs:subClassOf>
        <rdfs:label>process without sequence</rdfs:label>
    </owl:Class>
    


    <!-- http://www.semanticweb.org/ToyBiPON/BiPON/BiPON_00002609 -->

    <owl:Class rdf:about="http://www.semanticweb.org/ToyBiPON/BiPON/BiPON_00002609">
        <rdfs:subClassOf rdf:resource="http://biomodels.net/SBO/SBO_0000064"/>
        <rdfs:subClassOf>
            <owl:Restriction>
                <owl:onProperty rdf:resource="http://www.semanticweb.org/BiPON/BiPON_00000021"/>
                <owl:someValuesFrom rdf:resource="http://www.semanticweb.org/ToyBiPON/BiPON/BiPON_00002612"/>
            </owl:Restriction>
        </rdfs:subClassOf>
        <rdfs:label>model1</rdfs:label>
    </owl:Class>
    


    <!-- http://www.semanticweb.org/ToyBiPON/BiPON/BiPON_00002610 -->

    <owl:Class rdf:about="http://www.semanticweb.org/ToyBiPON/BiPON/BiPON_00002610">
        <rdfs:subClassOf rdf:resource="http://biomodels.net/SBO/SBO_0000064"/>
        <rdfs:subClassOf>
            <owl:Restriction>
                <owl:onProperty rdf:resource="http://www.semanticweb.org/BiPON/BiPON_00000021"/>
                <owl:someValuesFrom rdf:resource="http://www.semanticweb.org/ToyBiPON/BiPON/BiPON_00002613"/>
            </owl:Restriction>
        </rdfs:subClassOf>
        <rdfs:label>model2</rdfs:label>
    </owl:Class>
    


    <!-- http://www.semanticweb.org/ToyBiPON/BiPON/BiPON_00002611 -->

    <owl:Class rdf:about="http://www.semanticweb.org/ToyBiPON/BiPON/BiPON_00002611">
        <rdfs:subClassOf rdf:resource="http://biomodels.net/SBO/SBO_0000064"/>
        <rdfs:subClassOf>
            <owl:Restriction>
                <owl:onProperty rdf:resource="http://www.semanticweb.org/BiPON/BiPON_00000021"/>
                <owl:someValuesFrom rdf:resource="http://www.semanticweb.org/ToyBiPON/BiPON/BiPON_00002614"/>
            </owl:Restriction>
        </rdfs:subClassOf>
        <rdfs:label>model3</rdfs:label>
    </owl:Class>
    


    <!-- http://www.semanticweb.org/ToyBiPON/BiPON/BiPON_00002612 -->

    <owl:Class rdf:about="http://www.semanticweb.org/ToyBiPON/BiPON/BiPON_00002612">
        <rdfs:subClassOf rdf:resource="http://biomodels.net/SBO/SBO_0000545"/>
        <rdfs:label>parameter1</rdfs:label>
    </owl:Class>
    


    <!-- http://www.semanticweb.org/ToyBiPON/BiPON/BiPON_00002613 -->

    <owl:Class rdf:about="http://www.semanticweb.org/ToyBiPON/BiPON/BiPON_00002613">
        <rdfs:subClassOf rdf:resource="http://biomodels.net/SBO/SBO_0000545"/>
        <rdfs:label>parameter2</rdfs:label>
    </owl:Class>
    


    <!-- http://www.semanticweb.org/ToyBiPON/BiPON/BiPON_00002614 -->

    <owl:Class rdf:about="http://www.semanticweb.org/ToyBiPON/BiPON/BiPON_00002614">
        <rdfs:subClassOf rdf:resource="http://biomodels.net/SBO/SBO_0000545"/>
        <rdfs:label>parameter3</rdfs:label>
    </owl:Class>
    


    <!-- http://www.semanticweb.org/ToyBiPON/BiPON/BiPON_00002615 -->

    <owl:Class rdf:about="http://www.semanticweb.org/ToyBiPON/BiPON/BiPON_00002615">
        <rdfs:subClassOf rdf:resource="http://purl.obolibrary.org/obo/GO_0009987"/>
        <rdfs:label>cellular related elementary process</rdfs:label>
    </owl:Class>
    


    <!-- http://www.semanticweb.org/ToyBiPON/BiPON/BiPON_00002616 -->

    <owl:Class rdf:about="http://www.semanticweb.org/ToyBiPON/BiPON/BiPON_00002616">
        <rdfs:subClassOf rdf:resource="http://purl.obolibrary.org/obo/GO_0009987"/>
        <rdfs:label>cellular related aggregated process</rdfs:label>
    </owl:Class>
    


    <!-- http://www.semanticweb.org/ToyBiPON/BiPON/BiPON_00002617 -->

    <owl:Class rdf:about="http://www.semanticweb.org/ToyBiPON/BiPON/BiPON_00002617">
        <owl:equivalentClass>
            <owl:Class>
                <owl:intersectionOf rdf:parseType="Collection">
                    <owl:Restriction>
                        <owl:onProperty rdf:resource="http://purl.obolibrary.org/obo/RO_0002233"/>
                        <owl:someValuesFrom rdf:resource="http://www.semanticweb.org/ToyBiPON/BiPON/BiPON_00002642"/>
                    </owl:Restriction>
                    <owl:Restriction>
                        <owl:onProperty rdf:resource="http://purl.obolibrary.org/obo/RO_0002233"/>
                        <owl:someValuesFrom rdf:resource="http://www.semanticweb.org/ToyBiPON/BiPON/BiPON_00002690"/>
                    </owl:Restriction>
                    <owl:Restriction>
                        <owl:onProperty rdf:resource="http://purl.obolibrary.org/obo/RO_0002234"/>
                        <owl:someValuesFrom rdf:resource="http://www.semanticweb.org/ToyBiPON/BiPON/BiPON_00002651"/>
                    </owl:Restriction>
                    <owl:Restriction>
                        <owl:onProperty rdf:resource="http://purl.obolibrary.org/obo/RO_0002233"/>
                        <owl:allValuesFrom>
                            <owl:Class>
                                <owl:unionOf rdf:parseType="Collection">
                                    <rdf:Description rdf:about="http://www.semanticweb.org/ToyBiPON/BiPON/BiPON_00002642"/>
                                    <rdf:Description rdf:about="http://www.semanticweb.org/ToyBiPON/BiPON/BiPON_00002690"/>
                                </owl:unionOf>
                            </owl:Class>
                        </owl:allValuesFrom>
                    </owl:Restriction>
                    <owl:Restriction>
                        <owl:onProperty rdf:resource="http://purl.obolibrary.org/obo/RO_0002234"/>
                        <owl:allValuesFrom rdf:resource="http://www.semanticweb.org/ToyBiPON/BiPON/BiPON_00002651"/>
                    </owl:Restriction>
                </owl:intersectionOf>
            </owl:Class>
        </owl:equivalentClass>
        <owl:equivalentClass>
            <owl:Class>
                <owl:oneOf rdf:parseType="Collection">
                    <rdf:Description rdf:about="http://www.semanticweb.org/ToyBiPON/BiPON/BiPON_00002662"/>
                </owl:oneOf>
            </owl:Class>
        </owl:equivalentClass>
        <rdfs:subClassOf rdf:resource="http://www.semanticweb.org/ToyBiPON/BiPON/BiPON_00002615"/>
        <rdfs:label>P1</rdfs:label>
    </owl:Class>
    


    <!-- http://www.semanticweb.org/ToyBiPON/BiPON/BiPON_00002618 -->

    <owl:Class rdf:about="http://www.semanticweb.org/ToyBiPON/BiPON/BiPON_00002618">
        <owl:equivalentClass>
            <owl:Class>
                <owl:intersectionOf rdf:parseType="Collection">
                    <owl:Restriction>
                        <owl:onProperty rdf:resource="http://purl.obolibrary.org/obo/RO_0002233"/>
                        <owl:someValuesFrom rdf:resource="http://www.semanticweb.org/ToyBiPON/BiPON/BiPON_00002651"/>
                    </owl:Restriction>
                    <owl:Restriction>
                        <owl:onProperty rdf:resource="http://purl.obolibrary.org/obo/RO_0002234"/>
                        <owl:someValuesFrom rdf:resource="http://www.semanticweb.org/ToyBiPON/BiPON/BiPON_00002652"/>
                    </owl:Restriction>
                    <owl:Restriction>
                        <owl:onProperty rdf:resource="http://purl.obolibrary.org/obo/RO_0002233"/>
                        <owl:allValuesFrom rdf:resource="http://www.semanticweb.org/ToyBiPON/BiPON/BiPON_00002651"/>
                    </owl:Restriction>
                    <owl:Restriction>
                        <owl:onProperty rdf:resource="http://purl.obolibrary.org/obo/RO_0002234"/>
                        <owl:allValuesFrom rdf:resource="http://www.semanticweb.org/ToyBiPON/BiPON/BiPON_00002652"/>
                    </owl:Restriction>
                </owl:intersectionOf>
            </owl:Class>
        </owl:equivalentClass>
        <owl:equivalentClass>
            <owl:Class>
                <owl:oneOf rdf:parseType="Collection">
                    <rdf:Description rdf:about="http://www.semanticweb.org/ToyBiPON/BiPON/BiPON_00002663"/>
                </owl:oneOf>
            </owl:Class>
        </owl:equivalentClass>
        <rdfs:subClassOf rdf:resource="http://www.semanticweb.org/ToyBiPON/BiPON/BiPON_00002615"/>
        <rdfs:label>P2</rdfs:label>
    </owl:Class>
    


    <!-- http://www.semanticweb.org/ToyBiPON/BiPON/BiPON_00002619 -->

    <owl:Class rdf:about="http://www.semanticweb.org/ToyBiPON/BiPON/BiPON_00002619">
        <owl:equivalentClass>
            <owl:Class>
                <owl:intersectionOf rdf:parseType="Collection">
                    <owl:Restriction>
                        <owl:onProperty rdf:resource="http://purl.obolibrary.org/obo/RO_0002233"/>
                        <owl:someValuesFrom rdf:resource="http://www.semanticweb.org/ToyBiPON/BiPON/BiPON_00002652"/>
                    </owl:Restriction>
                    <owl:Restriction>
                        <owl:onProperty rdf:resource="http://purl.obolibrary.org/obo/RO_0002234"/>
                        <owl:someValuesFrom rdf:resource="http://www.semanticweb.org/ToyBiPON/BiPON/BiPON_00002644"/>
                    </owl:Restriction>
                    <owl:Restriction>
                        <owl:onProperty rdf:resource="http://purl.obolibrary.org/obo/RO_0002233"/>
                        <owl:allValuesFrom rdf:resource="http://www.semanticweb.org/ToyBiPON/BiPON/BiPON_00002652"/>
                    </owl:Restriction>
                    <owl:Restriction>
                        <owl:onProperty rdf:resource="http://purl.obolibrary.org/obo/RO_0002234"/>
                        <owl:allValuesFrom rdf:resource="http://www.semanticweb.org/ToyBiPON/BiPON/BiPON_00002644"/>
                    </owl:Restriction>
                </owl:intersectionOf>
            </owl:Class>
        </owl:equivalentClass>
        <owl:equivalentClass>
            <owl:Class>
                <owl:oneOf rdf:parseType="Collection">
                    <rdf:Description rdf:about="http://www.semanticweb.org/ToyBiPON/BiPON/BiPON_00002664"/>
                </owl:oneOf>
            </owl:Class>
        </owl:equivalentClass>
        <rdfs:subClassOf rdf:resource="http://www.semanticweb.org/ToyBiPON/BiPON/BiPON_00002615"/>
        <rdfs:label>P3</rdfs:label>
    </owl:Class>
    


    <!-- http://www.semanticweb.org/ToyBiPON/BiPON/BiPON_00002620 -->

    <owl:Class rdf:about="http://www.semanticweb.org/ToyBiPON/BiPON/BiPON_00002620">
        <owl:equivalentClass>
            <owl:Class>
                <owl:intersectionOf rdf:parseType="Collection">
                    <owl:Restriction>
                        <owl:onProperty rdf:resource="http://purl.obolibrary.org/obo/RO_0002233"/>
                        <owl:someValuesFrom rdf:resource="http://www.semanticweb.org/ToyBiPON/BiPON/BiPON_00002644"/>
                    </owl:Restriction>
                    <owl:Restriction>
                        <owl:onProperty rdf:resource="http://purl.obolibrary.org/obo/RO_0002234"/>
                        <owl:someValuesFrom rdf:resource="http://www.semanticweb.org/ToyBiPON/BiPON/BiPON_00002645"/>
                    </owl:Restriction>
                    <owl:Restriction>
                        <owl:onProperty rdf:resource="http://purl.obolibrary.org/obo/RO_0002233"/>
                        <owl:allValuesFrom rdf:resource="http://www.semanticweb.org/ToyBiPON/BiPON/BiPON_00002644"/>
                    </owl:Restriction>
                    <owl:Restriction>
                        <owl:onProperty rdf:resource="http://purl.obolibrary.org/obo/RO_0002234"/>
                        <owl:allValuesFrom rdf:resource="http://www.semanticweb.org/ToyBiPON/BiPON/BiPON_00002645"/>
                    </owl:Restriction>
                </owl:intersectionOf>
            </owl:Class>
        </owl:equivalentClass>
        <owl:equivalentClass>
            <owl:Class>
                <owl:oneOf rdf:parseType="Collection">
                    <rdf:Description rdf:about="http://www.semanticweb.org/ToyBiPON/BiPON/BiPON_00002665"/>
                </owl:oneOf>
            </owl:Class>
        </owl:equivalentClass>
        <rdfs:subClassOf rdf:resource="http://www.semanticweb.org/ToyBiPON/BiPON/BiPON_00002615"/>
        <rdfs:label>P4</rdfs:label>
    </owl:Class>
    


    <!-- http://www.semanticweb.org/ToyBiPON/BiPON/BiPON_00002621 -->

    <owl:Class rdf:about="http://www.semanticweb.org/ToyBiPON/BiPON/BiPON_00002621">
        <owl:equivalentClass>
            <owl:Class>
                <owl:intersectionOf rdf:parseType="Collection">
                    <owl:Restriction>
                        <owl:onProperty rdf:resource="http://purl.obolibrary.org/obo/RO_0002233"/>
                        <owl:someValuesFrom rdf:resource="http://www.semanticweb.org/ToyBiPON/BiPON/BiPON_00002645"/>
                    </owl:Restriction>
                    <owl:Restriction>
                        <owl:onProperty rdf:resource="http://purl.obolibrary.org/obo/RO_0002234"/>
                        <owl:someValuesFrom rdf:resource="http://www.semanticweb.org/ToyBiPON/BiPON/BiPON_00002646"/>
                    </owl:Restriction>
                    <owl:Restriction>
                        <owl:onProperty rdf:resource="http://purl.obolibrary.org/obo/RO_0002234"/>
                        <owl:someValuesFrom rdf:resource="http://www.semanticweb.org/ToyBiPON/BiPON/BiPON_00002690"/>
                    </owl:Restriction>
                    <owl:Restriction>
                        <owl:onProperty rdf:resource="http://purl.obolibrary.org/obo/RO_0002233"/>
                        <owl:allValuesFrom rdf:resource="http://www.semanticweb.org/ToyBiPON/BiPON/BiPON_00002645"/>
                    </owl:Restriction>
                    <owl:Restriction>
                        <owl:onProperty rdf:resource="http://purl.obolibrary.org/obo/RO_0002234"/>
                        <owl:allValuesFrom>
                            <owl:Class>
                                <owl:unionOf rdf:parseType="Collection">
                                    <rdf:Description rdf:about="http://www.semanticweb.org/ToyBiPON/BiPON/BiPON_00002646"/>
                                    <rdf:Description rdf:about="http://www.semanticweb.org/ToyBiPON/BiPON/BiPON_00002690"/>
                                </owl:unionOf>
                            </owl:Class>
                        </owl:allValuesFrom>
                    </owl:Restriction>
                </owl:intersectionOf>
            </owl:Class>
        </owl:equivalentClass>
        <owl:equivalentClass>
            <owl:Class>
                <owl:oneOf rdf:parseType="Collection">
                    <rdf:Description rdf:about="http://www.semanticweb.org/ToyBiPON/BiPON/BiPON_00002670"/>
                </owl:oneOf>
            </owl:Class>
        </owl:equivalentClass>
        <rdfs:subClassOf rdf:resource="http://www.semanticweb.org/ToyBiPON/BiPON/BiPON_00002615"/>
        <rdfs:label>P5</rdfs:label>
    </owl:Class>
    


    <!-- http://www.semanticweb.org/ToyBiPON/BiPON/BiPON_00002622 -->

    <owl:Class rdf:about="http://www.semanticweb.org/ToyBiPON/BiPON/BiPON_00002622">
        <rdfs:subClassOf rdf:resource="http://www.semanticweb.org/ToyBiPON/BiPON/BiPON_00002615"/>
        <rdfs:label>P6</rdfs:label>
    </owl:Class>
    


    <!-- http://www.semanticweb.org/ToyBiPON/BiPON/BiPON_00002623 -->

    <owl:Class rdf:about="http://www.semanticweb.org/ToyBiPON/BiPON/BiPON_00002623">
        <rdfs:subClassOf rdf:resource="http://www.semanticweb.org/ToyBiPON/BiPON/BiPON_00002616"/>
        <rdfs:label>Pagg</rdfs:label>
    </owl:Class>
    


    <!-- http://www.semanticweb.org/ToyBiPON/BiPON/BiPON_00002624 -->

    <owl:Class rdf:about="http://www.semanticweb.org/ToyBiPON/BiPON/BiPON_00002624">
        <rdfs:subClassOf rdf:resource="http://www.semanticweb.org/ToyBiPON/BiPON/BiPON_00002616"/>
        <rdfs:label>PPagg</rdfs:label>
    </owl:Class>
    


    <!-- http://www.semanticweb.org/ToyBiPON/BiPON/BiPON_00002625 -->

    <owl:Class rdf:about="http://www.semanticweb.org/ToyBiPON/BiPON/BiPON_00002625">
        <rdfs:subClassOf rdf:resource="http://www.semanticweb.org/ToyBiPON/BiPON/BiPON_00002616"/>
        <rdfs:label>PPPagg</rdfs:label>
    </owl:Class>
    


    <!-- http://www.semanticweb.org/ToyBiPON/BiPON/BiPON_00002626 -->

    <owl:Class rdf:about="http://www.semanticweb.org/ToyBiPON/BiPON/BiPON_00002626">
        <owl:equivalentClass>
            <owl:Class>
                <owl:intersectionOf rdf:parseType="Collection">
                    <owl:Restriction>
                        <owl:onProperty rdf:resource="http://purl.obolibrary.org/obo/RO_0002224"/>
                        <owl:someValuesFrom rdf:resource="http://www.semanticweb.org/ToyBiPON/BiPON/BiPON_00002617"/>
                    </owl:Restriction>
                    <owl:Restriction>
                        <owl:onProperty rdf:resource="http://purl.obolibrary.org/obo/RO_0002230"/>
                        <owl:someValuesFrom rdf:resource="http://www.semanticweb.org/ToyBiPON/BiPON/BiPON_00002619"/>
                    </owl:Restriction>
                    <owl:Restriction>
                        <owl:onProperty rdf:resource="http://www.semanticweb.org/BiPON/BiPON_00000025"/>
                        <owl:someValuesFrom rdf:resource="http://www.semanticweb.org/ToyBiPON/BiPON/BiPON_00002618"/>
                    </owl:Restriction>
                    <owl:Restriction>
                        <owl:onProperty rdf:resource="http://www.semanticweb.org/BiPON/BiPON_00000007"/>
                        <owl:allValuesFrom>
                            <owl:Class>
                                <owl:unionOf rdf:parseType="Collection">
                                    <rdf:Description rdf:about="http://www.semanticweb.org/ToyBiPON/BiPON/BiPON_00002617"/>
                                    <rdf:Description rdf:about="http://www.semanticweb.org/ToyBiPON/BiPON/BiPON_00002618"/>
                                    <rdf:Description rdf:about="http://www.semanticweb.org/ToyBiPON/BiPON/BiPON_00002619"/>
                                </owl:unionOf>
                            </owl:Class>
                        </owl:allValuesFrom>
                    </owl:Restriction>
                </owl:intersectionOf>
            </owl:Class>
        </owl:equivalentClass>
        <owl:equivalentClass>
            <owl:Class>
                <owl:oneOf rdf:parseType="Collection">
                    <rdf:Description rdf:about="http://www.semanticweb.org/ToyBiPON/BiPON/BiPON_00002659"/>
                </owl:oneOf>
            </owl:Class>
        </owl:equivalentClass>
        <rdfs:subClassOf rdf:resource="http://www.semanticweb.org/ToyBiPON/BiPON/BiPON_00002623"/>
        <rdfs:label>Pagg1</rdfs:label>
    </owl:Class>
    


    <!-- http://www.semanticweb.org/ToyBiPON/BiPON/BiPON_00002627 -->

    <owl:Class rdf:about="http://www.semanticweb.org/ToyBiPON/BiPON/BiPON_00002627">
        <owl:equivalentClass>
            <owl:Class>
                <owl:intersectionOf rdf:parseType="Collection">
                    <owl:Restriction>
                        <owl:onProperty rdf:resource="http://purl.obolibrary.org/obo/RO_0002224"/>
                        <owl:someValuesFrom rdf:resource="http://www.semanticweb.org/ToyBiPON/BiPON/BiPON_00002620"/>
                    </owl:Restriction>
                    <owl:Restriction>
                        <owl:onProperty rdf:resource="http://purl.obolibrary.org/obo/RO_0002230"/>
                        <owl:someValuesFrom rdf:resource="http://www.semanticweb.org/ToyBiPON/BiPON/BiPON_00002621"/>
                    </owl:Restriction>
                    <owl:Restriction>
                        <owl:onProperty rdf:resource="http://www.semanticweb.org/BiPON/BiPON_00000007"/>
                        <owl:allValuesFrom>
                            <owl:Class>
                                <owl:unionOf rdf:parseType="Collection">
                                    <rdf:Description rdf:about="http://www.semanticweb.org/ToyBiPON/BiPON/BiPON_00002620"/>
                                    <rdf:Description rdf:about="http://www.semanticweb.org/ToyBiPON/BiPON/BiPON_00002621"/>
                                </owl:unionOf>
                            </owl:Class>
                        </owl:allValuesFrom>
                    </owl:Restriction>
                </owl:intersectionOf>
            </owl:Class>
        </owl:equivalentClass>
        <owl:equivalentClass>
            <owl:Class>
                <owl:oneOf rdf:parseType="Collection">
                    <rdf:Description rdf:about="http://www.semanticweb.org/ToyBiPON/BiPON/BiPON_00002660"/>
                </owl:oneOf>
            </owl:Class>
        </owl:equivalentClass>
        <rdfs:subClassOf rdf:resource="http://www.semanticweb.org/ToyBiPON/BiPON/BiPON_00002623"/>
        <rdfs:label>Pagg2</rdfs:label>
    </owl:Class>
    


    <!-- http://www.semanticweb.org/ToyBiPON/BiPON/BiPON_00002628 -->

    <owl:Class rdf:about="http://www.semanticweb.org/ToyBiPON/BiPON/BiPON_00002628">
        <owl:equivalentClass>
            <owl:Class>
                <owl:intersectionOf rdf:parseType="Collection">
                    <owl:Restriction>
                        <owl:onProperty rdf:resource="http://purl.obolibrary.org/obo/RO_0002224"/>
                        <owl:someValuesFrom rdf:resource="http://www.semanticweb.org/ToyBiPON/BiPON/BiPON_00002629"/>
                    </owl:Restriction>
                    <owl:Restriction>
                        <owl:onProperty rdf:resource="http://purl.obolibrary.org/obo/RO_0002230"/>
                        <owl:someValuesFrom rdf:resource="http://www.semanticweb.org/ToyBiPON/BiPON/BiPON_00002694"/>
                    </owl:Restriction>
                    <owl:Restriction>
                        <owl:onProperty rdf:resource="http://www.semanticweb.org/BiPON/BiPON_00000025"/>
                        <owl:someValuesFrom rdf:resource="http://www.semanticweb.org/ToyBiPON/BiPON/BiPON_00002692"/>
                    </owl:Restriction>
                    <owl:Restriction>
                        <owl:onProperty rdf:resource="http://www.semanticweb.org/BiPON/BiPON_00000025"/>
                        <owl:someValuesFrom rdf:resource="http://www.semanticweb.org/ToyBiPON/BiPON/BiPON_00002693"/>
                    </owl:Restriction>
                    <owl:Restriction>
                        <owl:onProperty rdf:resource="http://www.semanticweb.org/BiPON/BiPON_00000007"/>
                        <owl:allValuesFrom>
                            <owl:Class>
                                <owl:unionOf rdf:parseType="Collection">
                                    <rdf:Description rdf:about="http://www.semanticweb.org/ToyBiPON/BiPON/BiPON_00002629"/>
                                    <rdf:Description rdf:about="http://www.semanticweb.org/ToyBiPON/BiPON/BiPON_00002692"/>
                                    <rdf:Description rdf:about="http://www.semanticweb.org/ToyBiPON/BiPON/BiPON_00002693"/>
                                    <rdf:Description rdf:about="http://www.semanticweb.org/ToyBiPON/BiPON/BiPON_00002694"/>
                                </owl:unionOf>
                            </owl:Class>
                        </owl:allValuesFrom>
                    </owl:Restriction>
                </owl:intersectionOf>
            </owl:Class>
        </owl:equivalentClass>
        <owl:equivalentClass>
            <owl:Class>
                <owl:oneOf rdf:parseType="Collection">
                    <rdf:Description rdf:about="http://www.semanticweb.org/ToyBiPON/BiPON/BiPON_00002661"/>
                </owl:oneOf>
            </owl:Class>
        </owl:equivalentClass>
        <rdfs:subClassOf rdf:resource="http://www.semanticweb.org/ToyBiPON/BiPON#BiPON_00006006"/>
        <rdfs:label>Pagg3-1</rdfs:label>
    </owl:Class>
    


    <!-- http://www.semanticweb.org/ToyBiPON/BiPON/BiPON_00002629 -->

    <owl:Class rdf:about="http://www.semanticweb.org/ToyBiPON/BiPON/BiPON_00002629">
        <owl:equivalentClass>
            <owl:Class>
                <owl:intersectionOf rdf:parseType="Collection">
                    <owl:Restriction>
                        <owl:onProperty rdf:resource="http://purl.obolibrary.org/obo/RO_0002233"/>
                        <owl:someValuesFrom rdf:resource="http://www.semanticweb.org/ToyBiPON/BiPON/BiPON_00002635"/>
                    </owl:Restriction>
                    <owl:Restriction>
                        <owl:onProperty rdf:resource="http://purl.obolibrary.org/obo/RO_0002233"/>
                        <owl:someValuesFrom rdf:resource="http://www.semanticweb.org/ToyBiPON/BiPON/BiPON_00002636"/>
                    </owl:Restriction>
                    <owl:Restriction>
                        <owl:onProperty rdf:resource="http://purl.obolibrary.org/obo/RO_0002233"/>
                        <owl:someValuesFrom rdf:resource="http://www.semanticweb.org/ToyBiPON/BiPON/BiPON_00002650"/>
                    </owl:Restriction>
                    <owl:Restriction>
                        <owl:onProperty rdf:resource="http://purl.obolibrary.org/obo/RO_0002234"/>
                        <owl:someValuesFrom rdf:resource="http://www.semanticweb.org/ToyBiPON/BiPON/BiPON_00002637"/>
                    </owl:Restriction>
                    <owl:Restriction>
                        <owl:onProperty rdf:resource="http://purl.obolibrary.org/obo/RO_0002233"/>
                        <owl:allValuesFrom>
                            <owl:Class>
                                <owl:unionOf rdf:parseType="Collection">
                                    <rdf:Description rdf:about="http://www.semanticweb.org/ToyBiPON/BiPON/BiPON_00002635"/>
                                    <rdf:Description rdf:about="http://www.semanticweb.org/ToyBiPON/BiPON/BiPON_00002636"/>
                                    <rdf:Description rdf:about="http://www.semanticweb.org/ToyBiPON/BiPON/BiPON_00002650"/>
                                </owl:unionOf>
                            </owl:Class>
                        </owl:allValuesFrom>
                    </owl:Restriction>
                    <owl:Restriction>
                        <owl:onProperty rdf:resource="http://purl.obolibrary.org/obo/RO_0002234"/>
                        <owl:allValuesFrom rdf:resource="http://www.semanticweb.org/ToyBiPON/BiPON/BiPON_00002637"/>
                    </owl:Restriction>
                </owl:intersectionOf>
            </owl:Class>
        </owl:equivalentClass>
        <owl:equivalentClass>
            <owl:Class>
                <owl:oneOf rdf:parseType="Collection">
                    <rdf:Description rdf:about="http://www.semanticweb.org/ToyBiPON/BiPON/BiPON_00002671"/>
                </owl:oneOf>
            </owl:Class>
        </owl:equivalentClass>
        <rdfs:subClassOf rdf:resource="http://www.semanticweb.org/ToyBiPON/BiPON#BiPON_00006008"/>
        <rdfs:label>P7-1</rdfs:label>
    </owl:Class>
    


    <!-- http://www.semanticweb.org/ToyBiPON/BiPON/BiPON_00002630 -->

    <owl:Class rdf:about="http://www.semanticweb.org/ToyBiPON/BiPON/BiPON_00002630">
        <owl:equivalentClass>
            <owl:Class>
                <owl:intersectionOf rdf:parseType="Collection">
                    <owl:Restriction>
                        <owl:onProperty rdf:resource="http://purl.obolibrary.org/obo/RO_0002224"/>
                        <owl:someValuesFrom rdf:resource="http://www.semanticweb.org/ToyBiPON/BiPON/BiPON_00002626"/>
                    </owl:Restriction>
                    <owl:Restriction>
                        <owl:onProperty rdf:resource="http://purl.obolibrary.org/obo/RO_0002230"/>
                        <owl:someValuesFrom rdf:resource="http://www.semanticweb.org/ToyBiPON/BiPON/BiPON_00002627"/>
                    </owl:Restriction>
                    <owl:Restriction>
                        <owl:onProperty rdf:resource="http://www.semanticweb.org/BiPON/BiPON_00000007"/>
                        <owl:allValuesFrom>
                            <owl:Class>
                                <owl:unionOf rdf:parseType="Collection">
                                    <rdf:Description rdf:about="http://www.semanticweb.org/ToyBiPON/BiPON/BiPON_00002626"/>
                                    <rdf:Description rdf:about="http://www.semanticweb.org/ToyBiPON/BiPON/BiPON_00002627"/>
                                </owl:unionOf>
                            </owl:Class>
                        </owl:allValuesFrom>
                    </owl:Restriction>
                </owl:intersectionOf>
            </owl:Class>
        </owl:equivalentClass>
        <owl:equivalentClass>
            <owl:Class>
                <owl:oneOf rdf:parseType="Collection">
                    <rdf:Description rdf:about="http://www.semanticweb.org/ToyBiPON/BiPON/BiPON_00002658"/>
                </owl:oneOf>
            </owl:Class>
        </owl:equivalentClass>
        <rdfs:subClassOf rdf:resource="http://www.semanticweb.org/ToyBiPON/BiPON/BiPON_00002624"/>
        <rdfs:label>P-Pagg1</rdfs:label>
    </owl:Class>
    


    <!-- http://www.semanticweb.org/ToyBiPON/BiPON/BiPON_00002631 -->

    <owl:Class rdf:about="http://www.semanticweb.org/ToyBiPON/BiPON/BiPON_00002631">
        <owl:equivalentClass>
            <owl:Class>
                <owl:intersectionOf rdf:parseType="Collection">
                    <owl:Restriction>
                        <owl:onProperty rdf:resource="http://purl.obolibrary.org/obo/RO_0002230"/>
                        <owl:someValuesFrom rdf:resource="http://www.semanticweb.org/ToyBiPON/BiPON/BiPON_00002666"/>
                    </owl:Restriction>
                    <owl:Restriction>
                        <owl:onProperty rdf:resource="http://www.semanticweb.org/BiPON/BiPON_00000009"/>
                        <owl:someValuesFrom rdf:resource="http://www.semanticweb.org/ToyBiPON/BiPON/BiPON_00002628"/>
                    </owl:Restriction>
                    <owl:Restriction>
                        <owl:onProperty rdf:resource="http://www.semanticweb.org/BiPON/BiPON_00000009"/>
                        <owl:someValuesFrom rdf:resource="http://www.semanticweb.org/ToyBiPON/BiPON/BiPON_00002630"/>
                    </owl:Restriction>
                    <owl:Restriction>
                        <owl:onProperty rdf:resource="http://www.semanticweb.org/BiPON/BiPON_00000007"/>
                        <owl:allValuesFrom>
                            <owl:Class>
                                <owl:unionOf rdf:parseType="Collection">
                                    <rdf:Description rdf:about="http://www.semanticweb.org/ToyBiPON/BiPON/BiPON_00002628"/>
                                    <rdf:Description rdf:about="http://www.semanticweb.org/ToyBiPON/BiPON/BiPON_00002630"/>
                                    <rdf:Description rdf:about="http://www.semanticweb.org/ToyBiPON/BiPON/BiPON_00002666"/>
                                </owl:unionOf>
                            </owl:Class>
                        </owl:allValuesFrom>
                    </owl:Restriction>
                </owl:intersectionOf>
            </owl:Class>
        </owl:equivalentClass>
        <owl:equivalentClass>
            <owl:Class>
                <owl:oneOf rdf:parseType="Collection">
                    <rdf:Description rdf:about="http://www.semanticweb.org/ToyBiPON/BiPON/BiPON_00002657"/>
                </owl:oneOf>
            </owl:Class>
        </owl:equivalentClass>
        <rdfs:subClassOf rdf:resource="http://www.semanticweb.org/ToyBiPON/BiPON/BiPON_00002625"/>
        <rdfs:label>P-P-Pagg1</rdfs:label>
    </owl:Class>
    


    <!-- http://www.semanticweb.org/ToyBiPON/BiPON/BiPON_00002632 -->

    <owl:Class rdf:about="http://www.semanticweb.org/ToyBiPON/BiPON/BiPON_00002632">
        <owl:equivalentClass>
            <owl:Class>
                <owl:intersectionOf rdf:parseType="Collection">
                    <owl:Restriction>
                        <owl:onProperty rdf:resource="http://purl.obolibrary.org/obo/RO_0002230"/>
                        <owl:someValuesFrom rdf:resource="http://www.semanticweb.org/ToyBiPON/BiPON/BiPON_00002667"/>
                    </owl:Restriction>
                    <owl:Restriction>
                        <owl:onProperty rdf:resource="http://www.semanticweb.org/BiPON/BiPON_00000009"/>
                        <owl:someValuesFrom rdf:resource="http://www.semanticweb.org/ToyBiPON/BiPON#BiPON_00006007"/>
                    </owl:Restriction>
                    <owl:Restriction>
                        <owl:onProperty rdf:resource="http://www.semanticweb.org/BiPON/BiPON_00000009"/>
                        <owl:someValuesFrom rdf:resource="http://www.semanticweb.org/ToyBiPON/BiPON/BiPON_00002630"/>
                    </owl:Restriction>
                    <owl:Restriction>
                        <owl:onProperty rdf:resource="http://www.semanticweb.org/BiPON/BiPON_00000007"/>
                        <owl:allValuesFrom>
                            <owl:Class>
                                <owl:unionOf rdf:parseType="Collection">
                                    <rdf:Description rdf:about="http://www.semanticweb.org/ToyBiPON/BiPON#BiPON_00006007"/>
                                    <rdf:Description rdf:about="http://www.semanticweb.org/ToyBiPON/BiPON/BiPON_00002630"/>
                                    <rdf:Description rdf:about="http://www.semanticweb.org/ToyBiPON/BiPON/BiPON_00002667"/>
                                </owl:unionOf>
                            </owl:Class>
                        </owl:allValuesFrom>
                    </owl:Restriction>
                </owl:intersectionOf>
            </owl:Class>
        </owl:equivalentClass>
        <owl:equivalentClass>
            <owl:Class>
                <owl:oneOf rdf:parseType="Collection">
                    <rdf:Description rdf:about="http://www.semanticweb.org/ToyBiPON/BiPON/BiPON_00002656"/>
                </owl:oneOf>
            </owl:Class>
        </owl:equivalentClass>
        <rdfs:subClassOf rdf:resource="http://www.semanticweb.org/ToyBiPON/BiPON/BiPON_00002625"/>
        <rdfs:label>P-P-Pagg2</rdfs:label>
    </owl:Class>
    


    <!-- http://www.semanticweb.org/ToyBiPON/BiPON/BiPON_00002633 -->

    <owl:Class rdf:about="http://www.semanticweb.org/ToyBiPON/BiPON/BiPON_00002633">
        <rdfs:subClassOf rdf:resource="http://purl.obolibrary.org/obo/CHEBI_25367"/>
        <owl:disjointWith rdf:resource="http://www.semanticweb.org/ToyBiPON/BiPON/BiPON_00002634"/>
        <rdfs:label>figure molecule</rdfs:label>
    </owl:Class>
    


    <!-- http://www.semanticweb.org/ToyBiPON/BiPON/BiPON_00002634 -->

    <owl:Class rdf:about="http://www.semanticweb.org/ToyBiPON/BiPON/BiPON_00002634">
        <rdfs:subClassOf rdf:resource="http://purl.obolibrary.org/obo/CHEBI_25367"/>
        <rdfs:label>letter molecule</rdfs:label>
    </owl:Class>
    


    <!-- http://www.semanticweb.org/ToyBiPON/BiPON/BiPON_00002635 -->

    <owl:Class rdf:about="http://www.semanticweb.org/ToyBiPON/BiPON/BiPON_00002635">
        <owl:equivalentClass>
            <owl:Class>
                <owl:oneOf rdf:parseType="Collection">
                    <rdf:Description rdf:about="http://www.semanticweb.org/ToyBiPON/BiPON/BiPON_00002672"/>
                </owl:oneOf>
            </owl:Class>
        </owl:equivalentClass>
        <rdfs:subClassOf rdf:resource="http://www.semanticweb.org/ToyBiPON/BiPON/BiPON_00002633"/>
        <rdfs:label>mol1</rdfs:label>
    </owl:Class>
    


    <!-- http://www.semanticweb.org/ToyBiPON/BiPON/BiPON_00002636 -->

    <owl:Class rdf:about="http://www.semanticweb.org/ToyBiPON/BiPON/BiPON_00002636">
        <owl:equivalentClass>
            <owl:Class>
                <owl:oneOf rdf:parseType="Collection">
                    <rdf:Description rdf:about="http://www.semanticweb.org/ToyBiPON/BiPON/BiPON_00002673"/>
                </owl:oneOf>
            </owl:Class>
        </owl:equivalentClass>
        <rdfs:subClassOf rdf:resource="http://www.semanticweb.org/ToyBiPON/BiPON/BiPON_00002633"/>
        <rdfs:label>mol2</rdfs:label>
    </owl:Class>
    


    <!-- http://www.semanticweb.org/ToyBiPON/BiPON/BiPON_00002637 -->

    <owl:Class rdf:about="http://www.semanticweb.org/ToyBiPON/BiPON/BiPON_00002637">
        <owl:equivalentClass>
            <owl:Class>
                <owl:oneOf rdf:parseType="Collection">
                    <rdf:Description rdf:about="http://www.semanticweb.org/ToyBiPON/BiPON/BiPON_00002674"/>
                </owl:oneOf>
            </owl:Class>
        </owl:equivalentClass>
        <rdfs:subClassOf rdf:resource="http://www.semanticweb.org/ToyBiPON/BiPON/BiPON_00002633"/>
        <rdfs:label>mol3</rdfs:label>
    </owl:Class>
    


    <!-- http://www.semanticweb.org/ToyBiPON/BiPON/BiPON_00002638 -->

    <owl:Class rdf:about="http://www.semanticweb.org/ToyBiPON/BiPON/BiPON_00002638">
        <owl:equivalentClass>
            <owl:Class>
                <owl:oneOf rdf:parseType="Collection">
                    <rdf:Description rdf:about="http://www.semanticweb.org/ToyBiPON/BiPON/BiPON_00002675"/>
                </owl:oneOf>
            </owl:Class>
        </owl:equivalentClass>
        <rdfs:subClassOf rdf:resource="http://www.semanticweb.org/ToyBiPON/BiPON/BiPON_00002633"/>
        <rdfs:label>mol4</rdfs:label>
    </owl:Class>
    


    <!-- http://www.semanticweb.org/ToyBiPON/BiPON/BiPON_00002639 -->

    <owl:Class rdf:about="http://www.semanticweb.org/ToyBiPON/BiPON/BiPON_00002639">
        <owl:equivalentClass>
            <owl:Class>
                <owl:oneOf rdf:parseType="Collection">
                    <rdf:Description rdf:about="http://www.semanticweb.org/ToyBiPON/BiPON/BiPON_00002676"/>
                </owl:oneOf>
            </owl:Class>
        </owl:equivalentClass>
        <rdfs:subClassOf rdf:resource="http://www.semanticweb.org/ToyBiPON/BiPON/BiPON_00002633"/>
        <rdfs:label>mol5</rdfs:label>
    </owl:Class>
    


    <!-- http://www.semanticweb.org/ToyBiPON/BiPON/BiPON_00002640 -->

    <owl:Class rdf:about="http://www.semanticweb.org/ToyBiPON/BiPON/BiPON_00002640">
        <owl:equivalentClass>
            <owl:Class>
                <owl:oneOf rdf:parseType="Collection">
                    <rdf:Description rdf:about="http://www.semanticweb.org/ToyBiPON/BiPON/BiPON_00002677"/>
                </owl:oneOf>
            </owl:Class>
        </owl:equivalentClass>
        <rdfs:subClassOf rdf:resource="http://www.semanticweb.org/ToyBiPON/BiPON#BiPON_00006017"/>
        <rdfs:label>mol6-1</rdfs:label>
    </owl:Class>
    


    <!-- http://www.semanticweb.org/ToyBiPON/BiPON/BiPON_00002641 -->

    <owl:Class rdf:about="http://www.semanticweb.org/ToyBiPON/BiPON/BiPON_00002641">
        <owl:equivalentClass>
            <owl:Class>
                <owl:oneOf rdf:parseType="Collection">
                    <rdf:Description rdf:about="http://www.semanticweb.org/ToyBiPON/BiPON/BiPON_00002678"/>
                </owl:oneOf>
            </owl:Class>
        </owl:equivalentClass>
        <rdfs:subClassOf rdf:resource="http://www.semanticweb.org/ToyBiPON/BiPON/BiPON_00002633"/>
        <rdfs:label>mol7</rdfs:label>
    </owl:Class>
    


    <!-- http://www.semanticweb.org/ToyBiPON/BiPON/BiPON_00002642 -->

    <owl:Class rdf:about="http://www.semanticweb.org/ToyBiPON/BiPON/BiPON_00002642">
        <owl:equivalentClass>
            <owl:Class>
                <owl:oneOf rdf:parseType="Collection">
                    <rdf:Description rdf:about="http://www.semanticweb.org/ToyBiPON/BiPON/BiPON_00002679"/>
                </owl:oneOf>
            </owl:Class>
        </owl:equivalentClass>
        <rdfs:subClassOf rdf:resource="http://www.semanticweb.org/ToyBiPON/BiPON/BiPON_00002634"/>
        <rdfs:label>molA</rdfs:label>
    </owl:Class>
    


    <!-- http://www.semanticweb.org/ToyBiPON/BiPON/BiPON_00002643 -->

    <owl:Class rdf:about="http://www.semanticweb.org/ToyBiPON/BiPON/BiPON_00002643">
        <rdfs:subClassOf rdf:resource="http://www.semanticweb.org/ToyBiPON/BiPON/BiPON_00002634"/>
        <rdfs:label>molB</rdfs:label>
    </owl:Class>
    


    <!-- http://www.semanticweb.org/ToyBiPON/BiPON/BiPON_00002644 -->

    <owl:Class rdf:about="http://www.semanticweb.org/ToyBiPON/BiPON/BiPON_00002644">
        <owl:equivalentClass>
            <owl:Class>
                <owl:oneOf rdf:parseType="Collection">
                    <rdf:Description rdf:about="http://www.semanticweb.org/ToyBiPON/BiPON/BiPON_00002682"/>
                </owl:oneOf>
            </owl:Class>
        </owl:equivalentClass>
        <rdfs:subClassOf rdf:resource="http://www.semanticweb.org/ToyBiPON/BiPON/BiPON_00002634"/>
        <rdfs:label>molC</rdfs:label>
    </owl:Class>
    


    <!-- http://www.semanticweb.org/ToyBiPON/BiPON/BiPON_00002645 -->

    <owl:Class rdf:about="http://www.semanticweb.org/ToyBiPON/BiPON/BiPON_00002645">
        <owl:equivalentClass>
            <owl:Class>
                <owl:oneOf rdf:parseType="Collection">
                    <rdf:Description rdf:about="http://www.semanticweb.org/ToyBiPON/BiPON/BiPON_00002683"/>
                </owl:oneOf>
            </owl:Class>
        </owl:equivalentClass>
        <rdfs:subClassOf rdf:resource="http://www.semanticweb.org/ToyBiPON/BiPON/BiPON_00002634"/>
        <rdfs:label>molD</rdfs:label>
    </owl:Class>
    


    <!-- http://www.semanticweb.org/ToyBiPON/BiPON/BiPON_00002646 -->

    <owl:Class rdf:about="http://www.semanticweb.org/ToyBiPON/BiPON/BiPON_00002646">
        <owl:equivalentClass>
            <owl:Class>
                <owl:oneOf rdf:parseType="Collection">
                    <rdf:Description rdf:about="http://www.semanticweb.org/ToyBiPON/BiPON/BiPON_00002684"/>
                </owl:oneOf>
            </owl:Class>
        </owl:equivalentClass>
        <rdfs:subClassOf rdf:resource="http://www.semanticweb.org/ToyBiPON/BiPON/BiPON_00002634"/>
        <rdfs:label>molE</rdfs:label>
    </owl:Class>
    


    <!-- http://www.semanticweb.org/ToyBiPON/BiPON/BiPON_00002647 -->

    <owl:Class rdf:about="http://www.semanticweb.org/ToyBiPON/BiPON/BiPON_00002647">
        <rdfs:subClassOf rdf:resource="http://www.semanticweb.org/ToyBiPON/BiPON/BiPON_00002634"/>
        <rdfs:label>molF</rdfs:label>
    </owl:Class>
    


    <!-- http://www.semanticweb.org/ToyBiPON/BiPON/BiPON_00002648 -->

    <owl:Class rdf:about="http://www.semanticweb.org/ToyBiPON/BiPON/BiPON_00002648">
        <owl:equivalentClass>
            <owl:Class>
                <owl:oneOf rdf:parseType="Collection">
                    <rdf:Description rdf:about="http://www.semanticweb.org/ToyBiPON/BiPON/BiPON_00002687"/>
                </owl:oneOf>
            </owl:Class>
        </owl:equivalentClass>
        <rdfs:subClassOf rdf:resource="http://www.semanticweb.org/ToyBiPON/BiPON/BiPON_00002634"/>
        <rdfs:label>molG</rdfs:label>
    </owl:Class>
    


    <!-- http://www.semanticweb.org/ToyBiPON/BiPON/BiPON_00002649 -->

    <owl:Class rdf:about="http://www.semanticweb.org/ToyBiPON/BiPON/BiPON_00002649">
        <owl:equivalentClass>
            <owl:Class>
                <owl:oneOf rdf:parseType="Collection">
                    <rdf:Description rdf:about="http://www.semanticweb.org/ToyBiPON/BiPON/BiPON_00002688"/>
                </owl:oneOf>
            </owl:Class>
        </owl:equivalentClass>
        <rdfs:subClassOf rdf:resource="http://www.semanticweb.org/ToyBiPON/BiPON/BiPON_00002634"/>
        <rdfs:label>molH</rdfs:label>
    </owl:Class>
    


    <!-- http://www.semanticweb.org/ToyBiPON/BiPON/BiPON_00002650 -->

    <owl:Class rdf:about="http://www.semanticweb.org/ToyBiPON/BiPON/BiPON_00002650">
        <owl:equivalentClass>
            <owl:Class>
                <owl:oneOf rdf:parseType="Collection">
                    <rdf:Description rdf:about="http://www.semanticweb.org/ToyBiPON/BiPON/BiPON_00002689"/>
                </owl:oneOf>
            </owl:Class>
        </owl:equivalentClass>
        <rdfs:subClassOf rdf:resource="http://purl.obolibrary.org/obo/SO_0000110"/>
        <rdfs:subClassOf>
            <owl:Restriction>
                <owl:onProperty rdf:resource="http://www.semanticweb.org/BiPON/BiPON_00000011"/>
                <owl:someValuesFrom rdf:resource="http://www.semanticweb.org/ToyBiPON/BiPON/BiPON_00002698"/>
            </owl:Restriction>
        </rdfs:subClassOf>
        <rdfs:label>sequence_x</rdfs:label>
    </owl:Class>
    


    <!-- http://www.semanticweb.org/ToyBiPON/BiPON/BiPON_00002651 -->

    <owl:Class rdf:about="http://www.semanticweb.org/ToyBiPON/BiPON/BiPON_00002651">
        <owl:equivalentClass>
            <owl:Class>
                <owl:oneOf rdf:parseType="Collection">
                    <rdf:Description rdf:about="http://www.semanticweb.org/ToyBiPON/BiPON/BiPON_00002680"/>
                </owl:oneOf>
            </owl:Class>
        </owl:equivalentClass>
        <rdfs:subClassOf rdf:resource="http://www.semanticweb.org/ToyBiPON/BiPON/BiPON_00002643"/>
        <rdfs:label>molB-A</rdfs:label>
    </owl:Class>
    


    <!-- http://www.semanticweb.org/ToyBiPON/BiPON/BiPON_00002652 -->

    <owl:Class rdf:about="http://www.semanticweb.org/ToyBiPON/BiPON/BiPON_00002652">
        <owl:equivalentClass>
            <owl:Class>
                <owl:oneOf rdf:parseType="Collection">
                    <rdf:Description rdf:about="http://www.semanticweb.org/ToyBiPON/BiPON/BiPON_00002681"/>
                </owl:oneOf>
            </owl:Class>
        </owl:equivalentClass>
        <rdfs:subClassOf rdf:resource="http://www.semanticweb.org/ToyBiPON/BiPON/BiPON_00002643"/>
        <rdfs:label>molB-B</rdfs:label>
    </owl:Class>
    


    <!-- http://www.semanticweb.org/ToyBiPON/BiPON/BiPON_00002653 -->

    <owl:Class rdf:about="http://www.semanticweb.org/ToyBiPON/BiPON/BiPON_00002653">
        <owl:equivalentClass>
            <owl:Class>
                <owl:oneOf rdf:parseType="Collection">
                    <rdf:Description rdf:about="http://www.semanticweb.org/ToyBiPON/BiPON/BiPON_00002685"/>
                </owl:oneOf>
            </owl:Class>
        </owl:equivalentClass>
        <rdfs:subClassOf rdf:resource="http://www.semanticweb.org/ToyBiPON/BiPON/BiPON_00002647"/>
        <rdfs:label>molF-1</rdfs:label>
    </owl:Class>
    


    <!-- http://www.semanticweb.org/ToyBiPON/BiPON/BiPON_00002654 -->

    <owl:Class rdf:about="http://www.semanticweb.org/ToyBiPON/BiPON/BiPON_00002654">
        <owl:equivalentClass>
            <owl:Class>
                <owl:oneOf rdf:parseType="Collection">
                    <rdf:Description rdf:about="http://www.semanticweb.org/ToyBiPON/BiPON/BiPON_00002686"/>
                </owl:oneOf>
            </owl:Class>
        </owl:equivalentClass>
        <rdfs:subClassOf rdf:resource="http://www.semanticweb.org/ToyBiPON/BiPON/BiPON_00002647"/>
        <rdfs:label>molF-2</rdfs:label>
    </owl:Class>
    


    <!-- http://www.semanticweb.org/ToyBiPON/BiPON/BiPON_00002655 -->

    <owl:Class rdf:about="http://www.semanticweb.org/ToyBiPON/BiPON/BiPON_00002655">
        <owl:equivalentClass>
            <owl:Restriction>
                <owl:onProperty rdf:resource="http://www.semanticweb.org/BiPON/BiPON_00002595"/>
                <owl:someValuesFrom rdf:resource="http://purl.obolibrary.org/obo/GO_0009987"/>
            </owl:Restriction>
        </owl:equivalentClass>
        <rdfs:subClassOf rdf:resource="http://purl.obolibrary.org/obo/CHEBI_25367"/>
        <rdfs:label>Key Element</rdfs:label>
    </owl:Class>
    


    <!-- http://www.semanticweb.org/ToyBiPON/BiPON/BiPON_00002666 -->

    <owl:Class rdf:about="http://www.semanticweb.org/ToyBiPON/BiPON/BiPON_00002666">
        <owl:equivalentClass>
            <owl:Class>
                <owl:intersectionOf rdf:parseType="Collection">
                    <owl:Restriction>
                        <owl:onProperty rdf:resource="http://purl.obolibrary.org/obo/RO_0002233"/>
                        <owl:someValuesFrom rdf:resource="http://www.semanticweb.org/ToyBiPON/BiPON/BiPON_00002640"/>
                    </owl:Restriction>
                    <owl:Restriction>
                        <owl:onProperty rdf:resource="http://purl.obolibrary.org/obo/RO_0002233"/>
                        <owl:someValuesFrom rdf:resource="http://www.semanticweb.org/ToyBiPON/BiPON/BiPON_00002646"/>
                    </owl:Restriction>
                    <owl:Restriction>
                        <owl:onProperty rdf:resource="http://purl.obolibrary.org/obo/RO_0002234"/>
                        <owl:someValuesFrom rdf:resource="http://www.semanticweb.org/ToyBiPON/BiPON/BiPON_00002648"/>
                    </owl:Restriction>
                    <owl:Restriction>
                        <owl:onProperty rdf:resource="http://purl.obolibrary.org/obo/RO_0002234"/>
                        <owl:someValuesFrom rdf:resource="http://www.semanticweb.org/ToyBiPON/BiPON/BiPON_00002653"/>
                    </owl:Restriction>
                    <owl:Restriction>
                        <owl:onProperty rdf:resource="http://purl.obolibrary.org/obo/RO_0002233"/>
                        <owl:allValuesFrom>
                            <owl:Class>
                                <owl:unionOf rdf:parseType="Collection">
                                    <rdf:Description rdf:about="http://www.semanticweb.org/ToyBiPON/BiPON/BiPON_00002640"/>
                                    <rdf:Description rdf:about="http://www.semanticweb.org/ToyBiPON/BiPON/BiPON_00002646"/>
                                </owl:unionOf>
                            </owl:Class>
                        </owl:allValuesFrom>
                    </owl:Restriction>
                    <owl:Restriction>
                        <owl:onProperty rdf:resource="http://purl.obolibrary.org/obo/RO_0002234"/>
                        <owl:allValuesFrom>
                            <owl:Class>
                                <owl:unionOf rdf:parseType="Collection">
                                    <rdf:Description rdf:about="http://www.semanticweb.org/ToyBiPON/BiPON/BiPON_00002648"/>
                                    <rdf:Description rdf:about="http://www.semanticweb.org/ToyBiPON/BiPON/BiPON_00002653"/>
                                </owl:unionOf>
                            </owl:Class>
                        </owl:allValuesFrom>
                    </owl:Restriction>
                </owl:intersectionOf>
            </owl:Class>
        </owl:equivalentClass>
        <owl:equivalentClass>
            <owl:Class>
                <owl:oneOf rdf:parseType="Collection">
                    <rdf:Description rdf:about="http://www.semanticweb.org/ToyBiPON/BiPON/BiPON_00002668"/>
                </owl:oneOf>
            </owl:Class>
        </owl:equivalentClass>
        <rdfs:subClassOf rdf:resource="http://www.semanticweb.org/ToyBiPON/BiPON/BiPON_00002622"/>
        <rdfs:label>P6-1</rdfs:label>
    </owl:Class>
    


    <!-- http://www.semanticweb.org/ToyBiPON/BiPON/BiPON_00002667 -->

    <owl:Class rdf:about="http://www.semanticweb.org/ToyBiPON/BiPON/BiPON_00002667">
        <owl:equivalentClass>
            <owl:Class>
                <owl:intersectionOf rdf:parseType="Collection">
                    <owl:Restriction>
                        <owl:onProperty rdf:resource="http://purl.obolibrary.org/obo/RO_0002233"/>
                        <owl:someValuesFrom rdf:resource="http://www.semanticweb.org/ToyBiPON/BiPON#BiPON_00006000"/>
                    </owl:Restriction>
                    <owl:Restriction>
                        <owl:onProperty rdf:resource="http://purl.obolibrary.org/obo/RO_0002233"/>
                        <owl:someValuesFrom rdf:resource="http://www.semanticweb.org/ToyBiPON/BiPON/BiPON_00002646"/>
                    </owl:Restriction>
                    <owl:Restriction>
                        <owl:onProperty rdf:resource="http://purl.obolibrary.org/obo/RO_0002234"/>
                        <owl:someValuesFrom rdf:resource="http://www.semanticweb.org/ToyBiPON/BiPON/BiPON_00002648"/>
                    </owl:Restriction>
                    <owl:Restriction>
                        <owl:onProperty rdf:resource="http://purl.obolibrary.org/obo/RO_0002234"/>
                        <owl:someValuesFrom rdf:resource="http://www.semanticweb.org/ToyBiPON/BiPON/BiPON_00002654"/>
                    </owl:Restriction>
                    <owl:Restriction>
                        <owl:onProperty rdf:resource="http://purl.obolibrary.org/obo/RO_0002233"/>
                        <owl:allValuesFrom>
                            <owl:Class>
                                <owl:unionOf rdf:parseType="Collection">
                                    <rdf:Description rdf:about="http://www.semanticweb.org/ToyBiPON/BiPON#BiPON_00006000"/>
                                    <rdf:Description rdf:about="http://www.semanticweb.org/ToyBiPON/BiPON/BiPON_00002646"/>
                                </owl:unionOf>
                            </owl:Class>
                        </owl:allValuesFrom>
                    </owl:Restriction>
                    <owl:Restriction>
                        <owl:onProperty rdf:resource="http://purl.obolibrary.org/obo/RO_0002234"/>
                        <owl:allValuesFrom>
                            <owl:Class>
                                <owl:unionOf rdf:parseType="Collection">
                                    <rdf:Description rdf:about="http://www.semanticweb.org/ToyBiPON/BiPON/BiPON_00002648"/>
                                    <rdf:Description rdf:about="http://www.semanticweb.org/ToyBiPON/BiPON/BiPON_00002654"/>
                                </owl:unionOf>
                            </owl:Class>
                        </owl:allValuesFrom>
                    </owl:Restriction>
                </owl:intersectionOf>
            </owl:Class>
        </owl:equivalentClass>
        <owl:equivalentClass>
            <owl:Class>
                <owl:oneOf rdf:parseType="Collection">
                    <rdf:Description rdf:about="http://www.semanticweb.org/ToyBiPON/BiPON/BiPON_00002669"/>
                </owl:oneOf>
            </owl:Class>
        </owl:equivalentClass>
        <rdfs:subClassOf rdf:resource="http://www.semanticweb.org/ToyBiPON/BiPON/BiPON_00002622"/>
        <rdfs:label>P6-2</rdfs:label>
    </owl:Class>
    


    <!-- http://www.semanticweb.org/ToyBiPON/BiPON/BiPON_00002690 -->

    <owl:Class rdf:about="http://www.semanticweb.org/ToyBiPON/BiPON/BiPON_00002690">
        <owl:equivalentClass>
            <owl:Class>
                <owl:oneOf rdf:parseType="Collection">
                    <rdf:Description rdf:about="http://www.semanticweb.org/ToyBiPON/BiPON/BiPON_00002691"/>
                </owl:oneOf>
            </owl:Class>
        </owl:equivalentClass>
        <rdfs:subClassOf rdf:resource="http://www.semanticweb.org/ToyBiPON/BiPON/BiPON_00002634"/>
        <rdfs:subClassOf>
            <owl:Restriction>
                <owl:onProperty rdf:resource="http://www.semanticweb.org/ToyBiPON/BiPON/BiPON_00005003"/>
                <owl:someValuesFrom rdf:resource="http://www.semanticweb.org/ToyBiPON/BiPON/BiPON_00005000"/>
            </owl:Restriction>
        </rdfs:subClassOf>
        <rdfs:label>molZ</rdfs:label>
    </owl:Class>
    


    <!-- http://www.semanticweb.org/ToyBiPON/BiPON/BiPON_00002692 -->

    <owl:Class rdf:about="http://www.semanticweb.org/ToyBiPON/BiPON/BiPON_00002692">
        <owl:equivalentClass>
            <owl:Class>
                <owl:intersectionOf rdf:parseType="Collection">
                    <owl:Restriction>
                        <owl:onProperty rdf:resource="http://purl.obolibrary.org/obo/RO_0002233"/>
                        <owl:someValuesFrom rdf:resource="http://www.semanticweb.org/ToyBiPON/BiPON/BiPON_00002637"/>
                    </owl:Restriction>
                    <owl:Restriction>
                        <owl:onProperty rdf:resource="http://purl.obolibrary.org/obo/RO_0002234"/>
                        <owl:someValuesFrom rdf:resource="http://www.semanticweb.org/ToyBiPON/BiPON/BiPON_00002638"/>
                    </owl:Restriction>
                    <owl:Restriction>
                        <owl:onProperty rdf:resource="http://purl.obolibrary.org/obo/RO_0002234"/>
                        <owl:someValuesFrom rdf:resource="http://www.semanticweb.org/ToyBiPON/BiPON/BiPON_00002641"/>
                    </owl:Restriction>
                    <owl:Restriction>
                        <owl:onProperty rdf:resource="http://purl.obolibrary.org/obo/RO_0002233"/>
                        <owl:allValuesFrom rdf:resource="http://www.semanticweb.org/ToyBiPON/BiPON/BiPON_00002637"/>
                    </owl:Restriction>
                    <owl:Restriction>
                        <owl:onProperty rdf:resource="http://purl.obolibrary.org/obo/RO_0002234"/>
                        <owl:allValuesFrom>
                            <owl:Class>
                                <owl:unionOf rdf:parseType="Collection">
                                    <rdf:Description rdf:about="http://www.semanticweb.org/ToyBiPON/BiPON/BiPON_00002638"/>
                                    <rdf:Description rdf:about="http://www.semanticweb.org/ToyBiPON/BiPON/BiPON_00002641"/>
                                </owl:unionOf>
                            </owl:Class>
                        </owl:allValuesFrom>
                    </owl:Restriction>
                </owl:intersectionOf>
            </owl:Class>
        </owl:equivalentClass>
        <owl:equivalentClass>
            <owl:Class>
                <owl:oneOf rdf:parseType="Collection">
                    <rdf:Description rdf:about="http://www.semanticweb.org/ToyBiPON/BiPON/BiPON_00002695"/>
                </owl:oneOf>
            </owl:Class>
        </owl:equivalentClass>
        <rdfs:subClassOf rdf:resource="http://www.semanticweb.org/ToyBiPON/BiPON/BiPON_00002615"/>
        <rdfs:label>P8</rdfs:label>
    </owl:Class>
    


    <!-- http://www.semanticweb.org/ToyBiPON/BiPON/BiPON_00002693 -->

    <owl:Class rdf:about="http://www.semanticweb.org/ToyBiPON/BiPON/BiPON_00002693">
        <owl:equivalentClass>
            <owl:Class>
                <owl:intersectionOf rdf:parseType="Collection">
                    <owl:Restriction>
                        <owl:onProperty rdf:resource="http://purl.obolibrary.org/obo/RO_0002233"/>
                        <owl:someValuesFrom rdf:resource="http://www.semanticweb.org/ToyBiPON/BiPON/BiPON_00002638"/>
                    </owl:Restriction>
                    <owl:Restriction>
                        <owl:onProperty rdf:resource="http://purl.obolibrary.org/obo/RO_0002234"/>
                        <owl:someValuesFrom rdf:resource="http://www.semanticweb.org/ToyBiPON/BiPON/BiPON_00002639"/>
                    </owl:Restriction>
                    <owl:Restriction>
                        <owl:onProperty rdf:resource="http://purl.obolibrary.org/obo/RO_0002233"/>
                        <owl:allValuesFrom rdf:resource="http://www.semanticweb.org/ToyBiPON/BiPON/BiPON_00002638"/>
                    </owl:Restriction>
                    <owl:Restriction>
                        <owl:onProperty rdf:resource="http://purl.obolibrary.org/obo/RO_0002234"/>
                        <owl:allValuesFrom rdf:resource="http://www.semanticweb.org/ToyBiPON/BiPON/BiPON_00002639"/>
                    </owl:Restriction>
                </owl:intersectionOf>
            </owl:Class>
        </owl:equivalentClass>
        <owl:equivalentClass>
            <owl:Class>
                <owl:oneOf rdf:parseType="Collection">
                    <rdf:Description rdf:about="http://www.semanticweb.org/ToyBiPON/BiPON/BiPON_00002696"/>
                </owl:oneOf>
            </owl:Class>
        </owl:equivalentClass>
        <rdfs:subClassOf rdf:resource="http://www.semanticweb.org/ToyBiPON/BiPON/BiPON_00002615"/>
        <rdfs:label>P9</rdfs:label>
    </owl:Class>
    


    <!-- http://www.semanticweb.org/ToyBiPON/BiPON/BiPON_00002694 -->

    <owl:Class rdf:about="http://www.semanticweb.org/ToyBiPON/BiPON/BiPON_00002694">
        <owl:equivalentClass>
            <owl:Class>
                <owl:intersectionOf rdf:parseType="Collection">
                    <owl:Restriction>
                        <owl:onProperty rdf:resource="http://purl.obolibrary.org/obo/RO_0002233"/>
                        <owl:someValuesFrom rdf:resource="http://www.semanticweb.org/ToyBiPON/BiPON/BiPON_00002639"/>
                    </owl:Restriction>
                    <owl:Restriction>
                        <owl:onProperty rdf:resource="http://purl.obolibrary.org/obo/RO_0002234"/>
                        <owl:someValuesFrom rdf:resource="http://www.semanticweb.org/ToyBiPON/BiPON/BiPON_00002640"/>
                    </owl:Restriction>
                    <owl:Restriction>
                        <owl:onProperty rdf:resource="http://purl.obolibrary.org/obo/RO_0002234"/>
                        <owl:someValuesFrom rdf:resource="http://www.semanticweb.org/ToyBiPON/BiPON/BiPON_00002650"/>
                    </owl:Restriction>
                    <owl:Restriction>
                        <owl:onProperty rdf:resource="http://purl.obolibrary.org/obo/RO_0002233"/>
                        <owl:allValuesFrom rdf:resource="http://www.semanticweb.org/ToyBiPON/BiPON/BiPON_00002639"/>
                    </owl:Restriction>
                    <owl:Restriction>
                        <owl:onProperty rdf:resource="http://purl.obolibrary.org/obo/RO_0002234"/>
                        <owl:allValuesFrom>
                            <owl:Class>
                                <owl:unionOf rdf:parseType="Collection">
                                    <rdf:Description rdf:about="http://www.semanticweb.org/ToyBiPON/BiPON/BiPON_00002640"/>
                                    <rdf:Description rdf:about="http://www.semanticweb.org/ToyBiPON/BiPON/BiPON_00002650"/>
                                </owl:unionOf>
                            </owl:Class>
                        </owl:allValuesFrom>
                    </owl:Restriction>
                </owl:intersectionOf>
            </owl:Class>
        </owl:equivalentClass>
        <owl:equivalentClass>
            <owl:Class>
                <owl:oneOf rdf:parseType="Collection">
                    <rdf:Description rdf:about="http://www.semanticweb.org/ToyBiPON/BiPON/BiPON_00002697"/>
                </owl:oneOf>
            </owl:Class>
        </owl:equivalentClass>
        <rdfs:subClassOf rdf:resource="http://www.semanticweb.org/ToyBiPON/BiPON#BiPON_00006011"/>
        <rdfs:label>P10-1</rdfs:label>
    </owl:Class>
    


    <!-- http://www.semanticweb.org/ToyBiPON/BiPON/BiPON_00002698 -->

    <owl:Class rdf:about="http://www.semanticweb.org/ToyBiPON/BiPON/BiPON_00002698">
        <owl:equivalentClass>
            <owl:Class>
                <owl:oneOf rdf:parseType="Collection">
                    <rdf:Description rdf:about="http://www.semanticweb.org/ToyBiPON/BiPON/BiPON_00002701"/>
                </owl:oneOf>
            </owl:Class>
        </owl:equivalentClass>
        <rdfs:subClassOf rdf:resource="http://purl.obolibrary.org/obo/SO_0000110"/>
        <rdfs:subClassOf>
            <owl:Restriction>
                <owl:onProperty rdf:resource="http://www.semanticweb.org/BiPON/BiPON_00000011"/>
                <owl:someValuesFrom rdf:resource="http://www.semanticweb.org/ToyBiPON/BiPON/BiPON_00002700"/>
            </owl:Restriction>
        </rdfs:subClassOf>
        <rdfs:label>sequence_aaaxaa</rdfs:label>
    </owl:Class>
    


    <!-- http://www.semanticweb.org/ToyBiPON/BiPON/BiPON_00002700 -->

    <owl:Class rdf:about="http://www.semanticweb.org/ToyBiPON/BiPON/BiPON_00002700">
        <owl:equivalentClass>
            <owl:Class>
                <owl:oneOf rdf:parseType="Collection">
                    <rdf:Description rdf:about="http://www.semanticweb.org/ToyBiPON/BiPON/BiPON_00002699"/>
                </owl:oneOf>
            </owl:Class>
        </owl:equivalentClass>
        <rdfs:subClassOf rdf:resource="http://purl.obolibrary.org/obo/CHEBI_60027"/>
        <rdfs:label>polymer1</rdfs:label>
    </owl:Class>
    


    <!-- http://www.semanticweb.org/ToyBiPON/BiPON/BiPON_00005000 -->

    <owl:Class rdf:about="http://www.semanticweb.org/ToyBiPON/BiPON/BiPON_00005000">
        <owl:equivalentClass>
            <owl:Class>
                <owl:oneOf rdf:parseType="Collection">
                    <rdf:Description rdf:about="http://www.semanticweb.org/ToyBiPON/BiPON/BiPON_00005001"/>
                </owl:oneOf>
            </owl:Class>
        </owl:equivalentClass>
        <rdfs:subClassOf rdf:resource="http://purl.obolibrary.org/obo/GO_0003674"/>
        <rdfs:label xml:lang="fr">molZ activity</rdfs:label>
    </owl:Class>
    


    <!-- 
    ///////////////////////////////////////////////////////////////////////////////////////
    //
    // Individuals
    //
    ///////////////////////////////////////////////////////////////////////////////////////
     -->

    


    <!-- http://www.semanticweb.org/ToyBiPON/BiPON#BiPON_00006001 -->

    <owl:NamedIndividual rdf:about="http://www.semanticweb.org/ToyBiPON/BiPON#BiPON_00006001">
        <rdf:type rdf:resource="http://www.semanticweb.org/ToyBiPON/BiPON#BiPON_00006000"/>
        <rdfs:label xml:lang="en">i_m6-2</rdfs:label>
    </owl:NamedIndividual>
    


    <!-- http://www.semanticweb.org/ToyBiPON/BiPON#BiPON_00006004 -->

    <owl:NamedIndividual rdf:about="http://www.semanticweb.org/ToyBiPON/BiPON#BiPON_00006004">
        <rdf:type rdf:resource="http://www.semanticweb.org/ToyBiPON/BiPON#BiPON_00006002"/>
        <rdfs:label xml:lang="en">s_byb</rdfs:label>
    </owl:NamedIndividual>
    


    <!-- http://www.semanticweb.org/ToyBiPON/BiPON#BiPON_00006005 -->

    <owl:NamedIndividual rdf:about="http://www.semanticweb.org/ToyBiPON/BiPON#BiPON_00006005">
        <rdf:type rdf:resource="http://www.semanticweb.org/ToyBiPON/BiPON#BiPON_00006003"/>
        <rdfs:label xml:lang="en">s_sy</rdfs:label>
    </owl:NamedIndividual>
    


    <!-- http://www.semanticweb.org/ToyBiPON/BiPON#BiPON_00006010 -->

    <owl:NamedIndividual rdf:about="http://www.semanticweb.org/ToyBiPON/BiPON#BiPON_00006010">
        <rdf:type rdf:resource="http://www.semanticweb.org/ToyBiPON/BiPON#BiPON_00006009"/>
        <rdfs:label xml:lang="fr">p_P7-2</rdfs:label>
    </owl:NamedIndividual>
    


    <!-- http://www.semanticweb.org/ToyBiPON/BiPON#BiPON_00006013 -->

    <owl:NamedIndividual rdf:about="http://www.semanticweb.org/ToyBiPON/BiPON#BiPON_00006013">
        <rdf:type rdf:resource="http://www.semanticweb.org/ToyBiPON/BiPON#BiPON_00006012"/>
        <rdfs:label xml:lang="fr">p_P10-2</rdfs:label>
    </owl:NamedIndividual>
    


    <!-- http://www.semanticweb.org/ToyBiPON/BiPON#BiPON_00006015 -->

    <owl:NamedIndividual rdf:about="http://www.semanticweb.org/ToyBiPON/BiPON#BiPON_00006015">
        <rdf:type rdf:resource="http://www.semanticweb.org/ToyBiPON/BiPON#BiPON_00006014"/>
        <rdfs:label xml:lang="fr">i_pol2</rdfs:label>
    </owl:NamedIndividual>
    


    <!-- http://www.semanticweb.org/ToyBiPON/BiPON#BiPON_00006016 -->

    <owl:NamedIndividual rdf:about="http://www.semanticweb.org/ToyBiPON/BiPON#BiPON_00006016">
        <rdf:type rdf:resource="http://www.semanticweb.org/ToyBiPON/BiPON#BiPON_00006007"/>
        <rdfs:label xml:lang="en">p_Pag3-2</rdfs:label>
    </owl:NamedIndividual>
    


    <!-- http://www.semanticweb.org/ToyBiPON/BiPON/BiPON_00002656 -->

    <owl:NamedIndividual rdf:about="http://www.semanticweb.org/ToyBiPON/BiPON/BiPON_00002656">
        <rdf:type rdf:resource="http://www.semanticweb.org/ToyBiPON/BiPON/BiPON_00002632"/>
        <rdfs:label>p_PPP2</rdfs:label>
    </owl:NamedIndividual>
    


    <!-- http://www.semanticweb.org/ToyBiPON/BiPON/BiPON_00002657 -->

    <owl:NamedIndividual rdf:about="http://www.semanticweb.org/ToyBiPON/BiPON/BiPON_00002657">
        <rdf:type rdf:resource="http://www.semanticweb.org/ToyBiPON/BiPON/BiPON_00002631"/>
        <rdfs:label>p_PPP1</rdfs:label>
    </owl:NamedIndividual>
    


    <!-- http://www.semanticweb.org/ToyBiPON/BiPON/BiPON_00002658 -->

    <owl:NamedIndividual rdf:about="http://www.semanticweb.org/ToyBiPON/BiPON/BiPON_00002658">
        <rdf:type rdf:resource="http://www.semanticweb.org/ToyBiPON/BiPON/BiPON_00002630"/>
        <rdfs:label>p_PP1</rdfs:label>
    </owl:NamedIndividual>
    


    <!-- http://www.semanticweb.org/ToyBiPON/BiPON/BiPON_00002659 -->

    <owl:NamedIndividual rdf:about="http://www.semanticweb.org/ToyBiPON/BiPON/BiPON_00002659">
        <rdf:type rdf:resource="http://www.semanticweb.org/ToyBiPON/BiPON/BiPON_00002626"/>
        <rdfs:label>p_Pag1</rdfs:label>
    </owl:NamedIndividual>
    


    <!-- http://www.semanticweb.org/ToyBiPON/BiPON/BiPON_00002660 -->

    <owl:NamedIndividual rdf:about="http://www.semanticweb.org/ToyBiPON/BiPON/BiPON_00002660">
        <rdf:type rdf:resource="http://www.semanticweb.org/ToyBiPON/BiPON/BiPON_00002627"/>
        <rdfs:label>p_Pag2</rdfs:label>
    </owl:NamedIndividual>
    


    <!-- http://www.semanticweb.org/ToyBiPON/BiPON/BiPON_00002661 -->

    <owl:NamedIndividual rdf:about="http://www.semanticweb.org/ToyBiPON/BiPON/BiPON_00002661">
        <rdf:type rdf:resource="http://www.semanticweb.org/ToyBiPON/BiPON/BiPON_00002628"/>
        <rdfs:label>p_Pag3-1</rdfs:label>
    </owl:NamedIndividual>
    


    <!-- http://www.semanticweb.org/ToyBiPON/BiPON/BiPON_00002662 -->

    <owl:NamedIndividual rdf:about="http://www.semanticweb.org/ToyBiPON/BiPON/BiPON_00002662">
        <rdf:type rdf:resource="http://www.semanticweb.org/ToyBiPON/BiPON/BiPON_00002617"/>
        <rdfs:label>p_P1</rdfs:label>
    </owl:NamedIndividual>
    


    <!-- http://www.semanticweb.org/ToyBiPON/BiPON/BiPON_00002663 -->

    <owl:NamedIndividual rdf:about="http://www.semanticweb.org/ToyBiPON/BiPON/BiPON_00002663">
        <rdf:type rdf:resource="http://www.semanticweb.org/ToyBiPON/BiPON/BiPON_00002618"/>
        <rdfs:label>p_P2</rdfs:label>
    </owl:NamedIndividual>
    


    <!-- http://www.semanticweb.org/ToyBiPON/BiPON/BiPON_00002664 -->

    <owl:NamedIndividual rdf:about="http://www.semanticweb.org/ToyBiPON/BiPON/BiPON_00002664">
        <rdf:type rdf:resource="http://www.semanticweb.org/ToyBiPON/BiPON/BiPON_00002619"/>
        <rdfs:label>p_P3</rdfs:label>
    </owl:NamedIndividual>
    


    <!-- http://www.semanticweb.org/ToyBiPON/BiPON/BiPON_00002665 -->

    <owl:NamedIndividual rdf:about="http://www.semanticweb.org/ToyBiPON/BiPON/BiPON_00002665">
        <rdf:type rdf:resource="http://www.semanticweb.org/ToyBiPON/BiPON/BiPON_00002620"/>
        <rdfs:label>p_P4</rdfs:label>
    </owl:NamedIndividual>
    


    <!-- http://www.semanticweb.org/ToyBiPON/BiPON/BiPON_00002668 -->

    <owl:NamedIndividual rdf:about="http://www.semanticweb.org/ToyBiPON/BiPON/BiPON_00002668">
        <rdf:type rdf:resource="http://www.semanticweb.org/ToyBiPON/BiPON/BiPON_00002666"/>
        <rdfs:label>p_P6-1</rdfs:label>
    </owl:NamedIndividual>
    


    <!-- http://www.semanticweb.org/ToyBiPON/BiPON/BiPON_00002669 -->

    <owl:NamedIndividual rdf:about="http://www.semanticweb.org/ToyBiPON/BiPON/BiPON_00002669">
        <rdf:type rdf:resource="http://www.semanticweb.org/ToyBiPON/BiPON/BiPON_00002667"/>
        <rdfs:label>p_P6-2</rdfs:label>
    </owl:NamedIndividual>
    


    <!-- http://www.semanticweb.org/ToyBiPON/BiPON/BiPON_00002670 -->

    <owl:NamedIndividual rdf:about="http://www.semanticweb.org/ToyBiPON/BiPON/BiPON_00002670">
        <rdf:type rdf:resource="http://www.semanticweb.org/ToyBiPON/BiPON/BiPON_00002621"/>
        <rdfs:label>p_P5</rdfs:label>
    </owl:NamedIndividual>
    


    <!-- http://www.semanticweb.org/ToyBiPON/BiPON/BiPON_00002671 -->

    <owl:NamedIndividual rdf:about="http://www.semanticweb.org/ToyBiPON/BiPON/BiPON_00002671">
        <rdf:type rdf:resource="http://www.semanticweb.org/ToyBiPON/BiPON/BiPON_00002629"/>
        <rdfs:label>p_P7-1</rdfs:label>
    </owl:NamedIndividual>
    


    <!-- http://www.semanticweb.org/ToyBiPON/BiPON/BiPON_00002672 -->

    <owl:NamedIndividual rdf:about="http://www.semanticweb.org/ToyBiPON/BiPON/BiPON_00002672">
        <rdf:type rdf:resource="http://www.semanticweb.org/ToyBiPON/BiPON/BiPON_00002635"/>
        <rdfs:label>i_m1</rdfs:label>
    </owl:NamedIndividual>
    


    <!-- http://www.semanticweb.org/ToyBiPON/BiPON/BiPON_00002673 -->

    <owl:NamedIndividual rdf:about="http://www.semanticweb.org/ToyBiPON/BiPON/BiPON_00002673">
        <rdf:type rdf:resource="http://www.semanticweb.org/ToyBiPON/BiPON/BiPON_00002636"/>
        <rdfs:label>i_m2</rdfs:label>
    </owl:NamedIndividual>
    


    <!-- http://www.semanticweb.org/ToyBiPON/BiPON/BiPON_00002674 -->

    <owl:NamedIndividual rdf:about="http://www.semanticweb.org/ToyBiPON/BiPON/BiPON_00002674">
        <rdf:type rdf:resource="http://www.semanticweb.org/ToyBiPON/BiPON/BiPON_00002637"/>
        <rdfs:label>i_m3</rdfs:label>
    </owl:NamedIndividual>
    


    <!-- http://www.semanticweb.org/ToyBiPON/BiPON/BiPON_00002675 -->

    <owl:NamedIndividual rdf:about="http://www.semanticweb.org/ToyBiPON/BiPON/BiPON_00002675">
        <rdf:type rdf:resource="http://www.semanticweb.org/ToyBiPON/BiPON/BiPON_00002638"/>
        <rdfs:label>i_m4</rdfs:label>
    </owl:NamedIndividual>
    


    <!-- http://www.semanticweb.org/ToyBiPON/BiPON/BiPON_00002676 -->

    <owl:NamedIndividual rdf:about="http://www.semanticweb.org/ToyBiPON/BiPON/BiPON_00002676">
        <rdf:type rdf:resource="http://www.semanticweb.org/ToyBiPON/BiPON/BiPON_00002639"/>
        <rdfs:label>i_m5</rdfs:label>
    </owl:NamedIndividual>
    


    <!-- http://www.semanticweb.org/ToyBiPON/BiPON/BiPON_00002677 -->

    <owl:NamedIndividual rdf:about="http://www.semanticweb.org/ToyBiPON/BiPON/BiPON_00002677">
        <rdf:type rdf:resource="http://www.semanticweb.org/ToyBiPON/BiPON/BiPON_00002640"/>
        <rdfs:label>i_m6-1</rdfs:label>
    </owl:NamedIndividual>
    


    <!-- http://www.semanticweb.org/ToyBiPON/BiPON/BiPON_00002678 -->

    <owl:NamedIndividual rdf:about="http://www.semanticweb.org/ToyBiPON/BiPON/BiPON_00002678">
        <rdf:type rdf:resource="http://www.semanticweb.org/ToyBiPON/BiPON/BiPON_00002641"/>
        <rdfs:label>i_m7</rdfs:label>
    </owl:NamedIndividual>
    


    <!-- http://www.semanticweb.org/ToyBiPON/BiPON/BiPON_00002679 -->

    <owl:NamedIndividual rdf:about="http://www.semanticweb.org/ToyBiPON/BiPON/BiPON_00002679">
        <rdf:type rdf:resource="http://www.semanticweb.org/ToyBiPON/BiPON/BiPON_00002642"/>
        <rdfs:label>i_mA</rdfs:label>
    </owl:NamedIndividual>
    


    <!-- http://www.semanticweb.org/ToyBiPON/BiPON/BiPON_00002680 -->

    <owl:NamedIndividual rdf:about="http://www.semanticweb.org/ToyBiPON/BiPON/BiPON_00002680">
        <rdf:type rdf:resource="http://www.semanticweb.org/ToyBiPON/BiPON/BiPON_00002651"/>
        <rdfs:label>i_mB-A</rdfs:label>
    </owl:NamedIndividual>
    


    <!-- http://www.semanticweb.org/ToyBiPON/BiPON/BiPON_00002681 -->

    <owl:NamedIndividual rdf:about="http://www.semanticweb.org/ToyBiPON/BiPON/BiPON_00002681">
        <rdf:type rdf:resource="http://www.semanticweb.org/ToyBiPON/BiPON/BiPON_00002652"/>
        <rdfs:label>i_mB-B</rdfs:label>
    </owl:NamedIndividual>
    


    <!-- http://www.semanticweb.org/ToyBiPON/BiPON/BiPON_00002682 -->

    <owl:NamedIndividual rdf:about="http://www.semanticweb.org/ToyBiPON/BiPON/BiPON_00002682">
        <rdf:type rdf:resource="http://www.semanticweb.org/ToyBiPON/BiPON/BiPON_00002644"/>
        <rdfs:label>i_mC</rdfs:label>
    </owl:NamedIndividual>
    


    <!-- http://www.semanticweb.org/ToyBiPON/BiPON/BiPON_00002683 -->

    <owl:NamedIndividual rdf:about="http://www.semanticweb.org/ToyBiPON/BiPON/BiPON_00002683">
        <rdf:type rdf:resource="http://www.semanticweb.org/ToyBiPON/BiPON/BiPON_00002645"/>
        <rdfs:label>i_mD</rdfs:label>
    </owl:NamedIndividual>
    


    <!-- http://www.semanticweb.org/ToyBiPON/BiPON/BiPON_00002684 -->

    <owl:NamedIndividual rdf:about="http://www.semanticweb.org/ToyBiPON/BiPON/BiPON_00002684">
        <rdf:type rdf:resource="http://www.semanticweb.org/ToyBiPON/BiPON/BiPON_00002646"/>
        <rdfs:label>i_mE</rdfs:label>
    </owl:NamedIndividual>
    


    <!-- http://www.semanticweb.org/ToyBiPON/BiPON/BiPON_00002685 -->

    <owl:NamedIndividual rdf:about="http://www.semanticweb.org/ToyBiPON/BiPON/BiPON_00002685">
        <rdf:type rdf:resource="http://www.semanticweb.org/ToyBiPON/BiPON/BiPON_00002653"/>
        <rdfs:label>i_mF-1</rdfs:label>
    </owl:NamedIndividual>
    


    <!-- http://www.semanticweb.org/ToyBiPON/BiPON/BiPON_00002686 -->

    <owl:NamedIndividual rdf:about="http://www.semanticweb.org/ToyBiPON/BiPON/BiPON_00002686">
        <rdf:type rdf:resource="http://www.semanticweb.org/ToyBiPON/BiPON/BiPON_00002654"/>
        <rdfs:label>i_mF-2</rdfs:label>
    </owl:NamedIndividual>
    


    <!-- http://www.semanticweb.org/ToyBiPON/BiPON/BiPON_00002687 -->

    <owl:NamedIndividual rdf:about="http://www.semanticweb.org/ToyBiPON/BiPON/BiPON_00002687">
        <rdf:type rdf:resource="http://www.semanticweb.org/ToyBiPON/BiPON/BiPON_00002648"/>
        <rdfs:label>i_mG</rdfs:label>
    </owl:NamedIndividual>
    


    <!-- http://www.semanticweb.org/ToyBiPON/BiPON/BiPON_00002688 -->

    <owl:NamedIndividual rdf:about="http://www.semanticweb.org/ToyBiPON/BiPON/BiPON_00002688">
        <rdf:type rdf:resource="http://www.semanticweb.org/ToyBiPON/BiPON/BiPON_00002649"/>
        <rdfs:label>i_mH</rdfs:label>
    </owl:NamedIndividual>
    


    <!-- http://www.semanticweb.org/ToyBiPON/BiPON/BiPON_00002689 -->

    <owl:NamedIndividual rdf:about="http://www.semanticweb.org/ToyBiPON/BiPON/BiPON_00002689">
        <rdf:type rdf:resource="http://www.semanticweb.org/ToyBiPON/BiPON/BiPON_00002650"/>
        <rdfs:label>s_sx</rdfs:label>
    </owl:NamedIndividual>
    


    <!-- http://www.semanticweb.org/ToyBiPON/BiPON/BiPON_00002691 -->

    <owl:NamedIndividual rdf:about="http://www.semanticweb.org/ToyBiPON/BiPON/BiPON_00002691">
        <rdf:type rdf:resource="http://www.semanticweb.org/ToyBiPON/BiPON/BiPON_00002690"/>
        <rdfs:label>i_mZ</rdfs:label>
    </owl:NamedIndividual>
    


    <!-- http://www.semanticweb.org/ToyBiPON/BiPON/BiPON_00002695 -->

    <owl:NamedIndividual rdf:about="http://www.semanticweb.org/ToyBiPON/BiPON/BiPON_00002695">
        <rdf:type rdf:resource="http://www.semanticweb.org/ToyBiPON/BiPON/BiPON_00002692"/>
        <rdfs:label>p_P8</rdfs:label>
    </owl:NamedIndividual>
    


    <!-- http://www.semanticweb.org/ToyBiPON/BiPON/BiPON_00002696 -->

    <owl:NamedIndividual rdf:about="http://www.semanticweb.org/ToyBiPON/BiPON/BiPON_00002696">
        <rdf:type rdf:resource="http://www.semanticweb.org/ToyBiPON/BiPON/BiPON_00002693"/>
        <rdfs:label>p_P9</rdfs:label>
    </owl:NamedIndividual>
    


    <!-- http://www.semanticweb.org/ToyBiPON/BiPON/BiPON_00002697 -->

    <owl:NamedIndividual rdf:about="http://www.semanticweb.org/ToyBiPON/BiPON/BiPON_00002697">
        <rdf:type rdf:resource="http://www.semanticweb.org/ToyBiPON/BiPON/BiPON_00002694"/>
        <rdfs:label>p_P10-1</rdfs:label>
    </owl:NamedIndividual>
    


    <!-- http://www.semanticweb.org/ToyBiPON/BiPON/BiPON_00002699 -->

    <owl:NamedIndividual rdf:about="http://www.semanticweb.org/ToyBiPON/BiPON/BiPON_00002699">
        <rdf:type rdf:resource="http://purl.obolibrary.org/obo/CHEBI_60027"/>
        <rdf:type rdf:resource="http://www.semanticweb.org/ToyBiPON/BiPON/BiPON_00002700"/>
        <rdfs:label>i_pol1</rdfs:label>
    </owl:NamedIndividual>
    


    <!-- http://www.semanticweb.org/ToyBiPON/BiPON/BiPON_00002701 -->

    <owl:NamedIndividual rdf:about="http://www.semanticweb.org/ToyBiPON/BiPON/BiPON_00002701">
        <rdf:type rdf:resource="http://www.semanticweb.org/ToyBiPON/BiPON/BiPON_00002698"/>
        <rdfs:label>s_axa</rdfs:label>
    </owl:NamedIndividual>
    


    <!-- http://www.semanticweb.org/ToyBiPON/BiPON/BiPON_00005001 -->

    <owl:NamedIndividual rdf:about="http://www.semanticweb.org/ToyBiPON/BiPON/BiPON_00005001">
        <rdf:type rdf:resource="http://www.semanticweb.org/ToyBiPON/BiPON/BiPON_00005000"/>
        <rdfs:label xml:lang="fr">f_molZactivity</rdfs:label>
    </owl:NamedIndividual>
    


    <!-- 
    ///////////////////////////////////////////////////////////////////////////////////////
    //
    // General axioms
    //
    ///////////////////////////////////////////////////////////////////////////////////////
     -->

    <rdf:Description>
        <rdf:type rdf:resource="http://www.w3.org/2002/07/owl#AllDisjointClasses"/>
        <owl:members rdf:parseType="Collection">
            <rdf:Description rdf:about="http://biomodels.net/SBO/SBO_0000064"/>
            <rdf:Description rdf:about="http://biomodels.net/SBO/SBO_0000375"/>
            <rdf:Description rdf:about="http://biomodels.net/SBO/SBO_0000545"/>
        </owl:members>
    </rdf:Description>
    <rdf:Description>
        <rdf:type rdf:resource="http://www.w3.org/2002/07/owl#AllDisjointClasses"/>
        <owl:members rdf:parseType="Collection">
            <rdf:Description rdf:about="http://purl.obolibrary.org/obo/CHEBI_24431"/>
            <rdf:Description rdf:about="http://purl.obolibrary.org/obo/GO_0003674"/>
            <rdf:Description rdf:about="http://purl.obolibrary.org/obo/GO_0008150"/>
            <rdf:Description rdf:about="http://purl.obolibrary.org/obo/SO_0000110"/>
        </owl:members>
    </rdf:Description>
    <rdf:Description>
        <rdf:type rdf:resource="http://www.w3.org/2002/07/owl#AllDifferent"/>
        <owl:distinctMembers rdf:parseType="Collection">
            <rdf:Description rdf:about="http://www.semanticweb.org/ToyBiPON/BiPON#BiPON_00006001"/>
            <rdf:Description rdf:about="http://www.semanticweb.org/ToyBiPON/BiPON#BiPON_00006004"/>
            <rdf:Description rdf:about="http://www.semanticweb.org/ToyBiPON/BiPON#BiPON_00006005"/>
            <rdf:Description rdf:about="http://www.semanticweb.org/ToyBiPON/BiPON#BiPON_00006010"/>
            <rdf:Description rdf:about="http://www.semanticweb.org/ToyBiPON/BiPON#BiPON_00006013"/>
            <rdf:Description rdf:about="http://www.semanticweb.org/ToyBiPON/BiPON#BiPON_00006015"/>
            <rdf:Description rdf:about="http://www.semanticweb.org/ToyBiPON/BiPON#BiPON_00006016"/>
            <rdf:Description rdf:about="http://www.semanticweb.org/ToyBiPON/BiPON/BiPON_00002656"/>
            <rdf:Description rdf:about="http://www.semanticweb.org/ToyBiPON/BiPON/BiPON_00002657"/>
            <rdf:Description rdf:about="http://www.semanticweb.org/ToyBiPON/BiPON/BiPON_00002658"/>
            <rdf:Description rdf:about="http://www.semanticweb.org/ToyBiPON/BiPON/BiPON_00002659"/>
            <rdf:Description rdf:about="http://www.semanticweb.org/ToyBiPON/BiPON/BiPON_00002660"/>
            <rdf:Description rdf:about="http://www.semanticweb.org/ToyBiPON/BiPON/BiPON_00002661"/>
            <rdf:Description rdf:about="http://www.semanticweb.org/ToyBiPON/BiPON/BiPON_00002662"/>
            <rdf:Description rdf:about="http://www.semanticweb.org/ToyBiPON/BiPON/BiPON_00002663"/>
            <rdf:Description rdf:about="http://www.semanticweb.org/ToyBiPON/BiPON/BiPON_00002664"/>
            <rdf:Description rdf:about="http://www.semanticweb.org/ToyBiPON/BiPON/BiPON_00002665"/>
            <rdf:Description rdf:about="http://www.semanticweb.org/ToyBiPON/BiPON/BiPON_00002668"/>
            <rdf:Description rdf:about="http://www.semanticweb.org/ToyBiPON/BiPON/BiPON_00002669"/>
            <rdf:Description rdf:about="http://www.semanticweb.org/ToyBiPON/BiPON/BiPON_00002670"/>
            <rdf:Description rdf:about="http://www.semanticweb.org/ToyBiPON/BiPON/BiPON_00002671"/>
            <rdf:Description rdf:about="http://www.semanticweb.org/ToyBiPON/BiPON/BiPON_00002672"/>
            <rdf:Description rdf:about="http://www.semanticweb.org/ToyBiPON/BiPON/BiPON_00002673"/>
            <rdf:Description rdf:about="http://www.semanticweb.org/ToyBiPON/BiPON/BiPON_00002674"/>
            <rdf:Description rdf:about="http://www.semanticweb.org/ToyBiPON/BiPON/BiPON_00002675"/>
            <rdf:Description rdf:about="http://www.semanticweb.org/ToyBiPON/BiPON/BiPON_00002676"/>
            <rdf:Description rdf:about="http://www.semanticweb.org/ToyBiPON/BiPON/BiPON_00002677"/>
            <rdf:Description rdf:about="http://www.semanticweb.org/ToyBiPON/BiPON/BiPON_00002678"/>
            <rdf:Description rdf:about="http://www.semanticweb.org/ToyBiPON/BiPON/BiPON_00002679"/>
            <rdf:Description rdf:about="http://www.semanticweb.org/ToyBiPON/BiPON/BiPON_00002680"/>
            <rdf:Description rdf:about="http://www.semanticweb.org/ToyBiPON/BiPON/BiPON_00002681"/>
            <rdf:Description rdf:about="http://www.semanticweb.org/ToyBiPON/BiPON/BiPON_00002682"/>
            <rdf:Description rdf:about="http://www.semanticweb.org/ToyBiPON/BiPON/BiPON_00002683"/>
            <rdf:Description rdf:about="http://www.semanticweb.org/ToyBiPON/BiPON/BiPON_00002684"/>
            <rdf:Description rdf:about="http://www.semanticweb.org/ToyBiPON/BiPON/BiPON_00002685"/>
            <rdf:Description rdf:about="http://www.semanticweb.org/ToyBiPON/BiPON/BiPON_00002686"/>
            <rdf:Description rdf:about="http://www.semanticweb.org/ToyBiPON/BiPON/BiPON_00002687"/>
            <rdf:Description rdf:about="http://www.semanticweb.org/ToyBiPON/BiPON/BiPON_00002688"/>
            <rdf:Description rdf:about="http://www.semanticweb.org/ToyBiPON/BiPON/BiPON_00002689"/>
            <rdf:Description rdf:about="http://www.semanticweb.org/ToyBiPON/BiPON/BiPON_00002691"/>
            <rdf:Description rdf:about="http://www.semanticweb.org/ToyBiPON/BiPON/BiPON_00002695"/>
            <rdf:Description rdf:about="http://www.semanticweb.org/ToyBiPON/BiPON/BiPON_00002696"/>
            <rdf:Description rdf:about="http://www.semanticweb.org/ToyBiPON/BiPON/BiPON_00002697"/>
            <rdf:Description rdf:about="http://www.semanticweb.org/ToyBiPON/BiPON/BiPON_00002699"/>
            <rdf:Description rdf:about="http://www.semanticweb.org/ToyBiPON/BiPON/BiPON_00002701"/>
            <rdf:Description rdf:about="http://www.semanticweb.org/ToyBiPON/BiPON/BiPON_00005001"/>
        </owl:distinctMembers>
    </rdf:Description>
    <rdf:Description>
        <rdf:type rdf:resource="http://www.w3.org/2002/07/owl#AllDisjointProperties"/>
        <owl:members rdf:parseType="Collection">
            <rdf:Description rdf:about="http://purl.obolibrary.org/obo/RO_0002224"/>
            <rdf:Description rdf:about="http://purl.obolibrary.org/obo/RO_0002230"/>
            <rdf:Description rdf:about="http://www.semanticweb.org/BiPON/BiPON_00000009"/>
            <rdf:Description rdf:about="http://www.semanticweb.org/BiPON/BiPON_00000025"/>
        </owl:members>
    </rdf:Description>
    


    <!-- 
    ///////////////////////////////////////////////////////////////////////////////////////
    //
    // Rules
    //
    ///////////////////////////////////////////////////////////////////////////////////////
     -->

    <rdf:Description rdf:about="urn:swrl#i_p1">
        <rdf:type rdf:resource="http://www.w3.org/2003/11/swrl#Variable"/>
    </rdf:Description>
    <rdf:Description rdf:about="urn:swrl#pag">
        <rdf:type rdf:resource="http://www.w3.org/2003/11/swrl#Variable"/>
    </rdf:Description>
    <rdf:Description rdf:about="urn:swrl#p1">
        <rdf:type rdf:resource="http://www.w3.org/2003/11/swrl#Variable"/>
    </rdf:Description>
    <rdf:Description rdf:about="urn:swrl#p2">
        <rdf:type rdf:resource="http://www.w3.org/2003/11/swrl#Variable"/>
    </rdf:Description>
    <rdf:Description rdf:about="urn:swrl#m">
        <rdf:type rdf:resource="http://www.w3.org/2003/11/swrl#Variable"/>
    </rdf:Description>
    <rdf:Description rdf:about="urn:swrl#Pagg">
        <rdf:type rdf:resource="http://www.w3.org/2003/11/swrl#Variable"/>
    </rdf:Description>
    <rdf:Description rdf:about="urn:swrl#pStart">
        <rdf:type rdf:resource="http://www.w3.org/2003/11/swrl#Variable"/>
    </rdf:Description>
    <rdf:Description rdf:about="urn:swrl#molAgg">
        <rdf:type rdf:resource="http://www.w3.org/2003/11/swrl#Variable"/>
    </rdf:Description>
    <rdf:Description rdf:about="urn:swrl#molin">
        <rdf:type rdf:resource="http://www.w3.org/2003/11/swrl#Variable"/>
    </rdf:Description>
    <rdf:Description rdf:about="urn:swrl#molout">
        <rdf:type rdf:resource="http://www.w3.org/2003/11/swrl#Variable"/>
    </rdf:Description>
    <rdf:Description rdf:about="urn:swrl#Pag">
        <rdf:type rdf:resource="http://www.w3.org/2003/11/swrl#Variable"/>
    </rdf:Description>
    <rdf:Description rdf:about="urn:swrl#pel">
        <rdf:type rdf:resource="http://www.w3.org/2003/11/swrl#Variable"/>
    </rdf:Description>
    <rdf:Description rdf:about="urn:swrl#mol">
        <rdf:type rdf:resource="http://www.w3.org/2003/11/swrl#Variable"/>
    </rdf:Description>
    <rdf:Description rdf:about="urn:swrl#x">
        <rdf:type rdf:resource="http://www.w3.org/2003/11/swrl#Variable"/>
    </rdf:Description>
    <rdf:Description rdf:about="urn:swrl#ps">
        <rdf:type rdf:resource="http://www.w3.org/2003/11/swrl#Variable"/>
    </rdf:Description>
    <rdf:Description rdf:about="urn:swrl#pe">
        <rdf:type rdf:resource="http://www.w3.org/2003/11/swrl#Variable"/>
    </rdf:Description>
    <rdf:Description rdf:about="urn:swrl#y">
        <rdf:type rdf:resource="http://www.w3.org/2003/11/swrl#Variable"/>
    </rdf:Description>
    <rdf:Description rdf:about="urn:swrl#p">
        <rdf:type rdf:resource="http://www.w3.org/2003/11/swrl#Variable"/>
    </rdf:Description>
    <rdf:Description rdf:about="urn:swrl#f">
        <rdf:type rdf:resource="http://www.w3.org/2003/11/swrl#Variable"/>
    </rdf:Description>
    <rdf:Description>
        <rdf:type rdf:resource="http://www.w3.org/2003/11/swrl#Imp"/>
        <swrl:body>
            <rdf:Description>
                <rdf:type rdf:resource="http://www.w3.org/2003/11/swrl#AtomList"/>
                <rdf:first>
                    <rdf:Description>
                        <rdf:type rdf:resource="http://www.w3.org/2003/11/swrl#ClassAtom"/>
                        <swrl:classPredicate rdf:resource="http://purl.obolibrary.org/obo/CHEBI_24431"/>
                        <swrl:argument1 rdf:resource="urn:swrl#i_p1"/>
                    </rdf:Description>
                </rdf:first>
                <rdf:rest>
                    <rdf:Description>
                        <rdf:type rdf:resource="http://www.w3.org/2003/11/swrl#AtomList"/>
                        <rdf:first>
                            <rdf:Description>
                                <rdf:type rdf:resource="http://www.w3.org/2003/11/swrl#IndividualPropertyAtom"/>
                                <swrl:propertyPredicate rdf:resource="http://www.semanticweb.org/BiPON/BiPON_00000007"/>
                                <swrl:argument1 rdf:resource="urn:swrl#pag"/>
                                <swrl:argument2 rdf:resource="urn:swrl#p1"/>
                            </rdf:Description>
                        </rdf:first>
                        <rdf:rest>
                            <rdf:Description>
                                <rdf:type rdf:resource="http://www.w3.org/2003/11/swrl#AtomList"/>
                                <rdf:first>
                                    <rdf:Description>
                                        <rdf:type rdf:resource="http://www.w3.org/2003/11/swrl#IndividualPropertyAtom"/>
                                        <swrl:propertyPredicate rdf:resource="http://www.semanticweb.org/BiPON/BiPON_00000007"/>
                                        <swrl:argument1 rdf:resource="urn:swrl#pag"/>
                                        <swrl:argument2 rdf:resource="urn:swrl#p2"/>
                                    </rdf:Description>
                                </rdf:first>
                                <rdf:rest>
                                    <rdf:Description>
                                        <rdf:type rdf:resource="http://www.w3.org/2003/11/swrl#AtomList"/>
                                        <rdf:first>
                                            <rdf:Description>
                                                <rdf:type rdf:resource="http://www.w3.org/2003/11/swrl#IndividualPropertyAtom"/>
                                                <swrl:propertyPredicate rdf:resource="http://purl.obolibrary.org/obo/RO_0002233"/>
                                                <swrl:argument1 rdf:resource="urn:swrl#p2"/>
                                                <swrl:argument2 rdf:resource="urn:swrl#i_p1"/>
                                            </rdf:Description>
                                        </rdf:first>
                                        <rdf:rest>
                                            <rdf:Description>
                                                <rdf:type rdf:resource="http://www.w3.org/2003/11/swrl#AtomList"/>
                                                <rdf:first>
                                                    <rdf:Description>
                                                        <rdf:type rdf:resource="http://www.w3.org/2003/11/swrl#IndividualPropertyAtom"/>
                                                        <swrl:propertyPredicate rdf:resource="http://purl.obolibrary.org/obo/RO_0002234"/>
                                                        <swrl:argument1 rdf:resource="urn:swrl#p1"/>
                                                        <swrl:argument2 rdf:resource="urn:swrl#i_p1"/>
                                                    </rdf:Description>
                                                </rdf:first>
                                                <rdf:rest>
                                                    <rdf:Description>
                                                        <rdf:type rdf:resource="http://www.w3.org/2003/11/swrl#AtomList"/>
                                                        <rdf:first>
                                                            <rdf:Description>
                                                                <rdf:type rdf:resource="http://www.w3.org/2003/11/swrl#DifferentIndividualsAtom"/>
                                                                <swrl:argument1 rdf:resource="urn:swrl#p1"/>
                                                                <swrl:argument2 rdf:resource="urn:swrl#p2"/>
                                                            </rdf:Description>
                                                        </rdf:first>
                                                        <rdf:rest rdf:resource="http://www.w3.org/1999/02/22-rdf-syntax-ns#nil"/>
                                                    </rdf:Description>
                                                </rdf:rest>
                                            </rdf:Description>
                                        </rdf:rest>
                                    </rdf:Description>
                                </rdf:rest>
                            </rdf:Description>
                        </rdf:rest>
                    </rdf:Description>
                </rdf:rest>
            </rdf:Description>
        </swrl:body>
        <swrl:head>
            <rdf:Description>
                <rdf:type rdf:resource="http://www.w3.org/2003/11/swrl#AtomList"/>
                <rdf:first>
                    <rdf:Description>
                        <rdf:type rdf:resource="http://www.w3.org/2003/11/swrl#IndividualPropertyAtom"/>
                        <swrl:propertyPredicate rdf:resource="http://www.semanticweb.org/ToyBiPON/BiPON/BiPON_00005005"/>
                        <swrl:argument1 rdf:resource="urn:swrl#p1"/>
                        <swrl:argument2 rdf:resource="urn:swrl#p2"/>
                    </rdf:Description>
                </rdf:first>
                <rdf:rest rdf:resource="http://www.w3.org/1999/02/22-rdf-syntax-ns#nil"/>
            </rdf:Description>
        </swrl:head>
    </rdf:Description>
    <rdf:Description>
        <rdf:type rdf:resource="http://www.w3.org/2003/11/swrl#Imp"/>
        <swrl:body>
            <rdf:Description>
                <rdf:type rdf:resource="http://www.w3.org/2003/11/swrl#AtomList"/>
                <rdf:first>
                    <rdf:Description>
                        <rdf:type rdf:resource="http://www.w3.org/2003/11/swrl#ClassAtom"/>
                        <swrl:classPredicate rdf:resource="http://purl.obolibrary.org/obo/CHEBI_25367"/>
                        <swrl:argument1 rdf:resource="urn:swrl#m"/>
                    </rdf:Description>
                </rdf:first>
                <rdf:rest>
                    <rdf:Description>
                        <rdf:type rdf:resource="http://www.w3.org/2003/11/swrl#AtomList"/>
                        <rdf:first>
                            <rdf:Description>
                                <rdf:type rdf:resource="http://www.w3.org/2003/11/swrl#IndividualPropertyAtom"/>
                                <swrl:propertyPredicate rdf:resource="http://purl.obolibrary.org/obo/RO_0002233"/>
                                <swrl:argument1 rdf:resource="urn:swrl#p1"/>
                                <swrl:argument2 rdf:resource="urn:swrl#m"/>
                            </rdf:Description>
                        </rdf:first>
                        <rdf:rest>
                            <rdf:Description>
                                <rdf:type rdf:resource="http://www.w3.org/2003/11/swrl#AtomList"/>
                                <rdf:first>
                                    <rdf:Description>
                                        <rdf:type rdf:resource="http://www.w3.org/2003/11/swrl#IndividualPropertyAtom"/>
                                        <swrl:propertyPredicate rdf:resource="http://purl.obolibrary.org/obo/RO_0002234"/>
                                        <swrl:argument1 rdf:resource="urn:swrl#p2"/>
                                        <swrl:argument2 rdf:resource="urn:swrl#m"/>
                                    </rdf:Description>
                                </rdf:first>
                                <rdf:rest>
                                    <rdf:Description>
                                        <rdf:type rdf:resource="http://www.w3.org/2003/11/swrl#AtomList"/>
                                        <rdf:first>
                                            <rdf:Description>
                                                <rdf:type rdf:resource="http://www.w3.org/2003/11/swrl#SameIndividualAtom"/>
                                                <swrl:argument1 rdf:resource="urn:swrl#p1"/>
                                                <swrl:argument2 rdf:resource="urn:swrl#p2"/>
                                            </rdf:Description>
                                        </rdf:first>
                                        <rdf:rest rdf:resource="http://www.w3.org/1999/02/22-rdf-syntax-ns#nil"/>
                                    </rdf:Description>
                                </rdf:rest>
                            </rdf:Description>
                        </rdf:rest>
                    </rdf:Description>
                </rdf:rest>
            </rdf:Description>
        </swrl:body>
        <swrl:head>
            <rdf:Description>
                <rdf:type rdf:resource="http://www.w3.org/2003/11/swrl#AtomList"/>
                <rdf:first>
                    <rdf:Description>
                        <rdf:type rdf:resource="http://www.w3.org/2003/11/swrl#IndividualPropertyAtom"/>
                        <swrl:propertyPredicate rdf:resource="http://www.semanticweb.org/BiPON/BiPON_00002369"/>
                        <swrl:argument1 rdf:resource="urn:swrl#p1"/>
                        <swrl:argument2 rdf:resource="urn:swrl#m"/>
                    </rdf:Description>
                </rdf:first>
                <rdf:rest rdf:resource="http://www.w3.org/1999/02/22-rdf-syntax-ns#nil"/>
            </rdf:Description>
        </swrl:head>
    </rdf:Description>
    <rdf:Description>
        <rdf:type rdf:resource="http://www.w3.org/2003/11/swrl#Imp"/>
        <swrl:body>
            <rdf:Description>
                <rdf:type rdf:resource="http://www.w3.org/2003/11/swrl#AtomList"/>
                <rdf:first>
                    <rdf:Description>
                        <rdf:type rdf:resource="http://www.w3.org/2003/11/swrl#IndividualPropertyAtom"/>
                        <swrl:propertyPredicate rdf:resource="http://purl.obolibrary.org/obo/RO_0002224"/>
                        <swrl:argument1 rdf:resource="urn:swrl#Pagg"/>
                        <swrl:argument2 rdf:resource="urn:swrl#pStart"/>
                    </rdf:Description>
                </rdf:first>
                <rdf:rest>
                    <rdf:Description>
                        <rdf:type rdf:resource="http://www.w3.org/2003/11/swrl#AtomList"/>
                        <rdf:first>
                            <rdf:Description>
                                <rdf:type rdf:resource="http://www.w3.org/2003/11/swrl#IndividualPropertyAtom"/>
                                <swrl:propertyPredicate rdf:resource="http://www.semanticweb.org/BiPON/BiPON_00000007"/>
                                <swrl:argument1 rdf:resource="urn:swrl#Pagg"/>
                                <swrl:argument2 rdf:resource="urn:swrl#p1"/>
                            </rdf:Description>
                        </rdf:first>
                        <rdf:rest>
                            <rdf:Description>
                                <rdf:type rdf:resource="http://www.w3.org/2003/11/swrl#AtomList"/>
                                <rdf:first>
                                    <rdf:Description>
                                        <rdf:type rdf:resource="http://www.w3.org/2003/11/swrl#ClassAtom"/>
                                        <swrl:classPredicate rdf:resource="http://purl.obolibrary.org/obo/CHEBI_25367"/>
                                        <swrl:argument1 rdf:resource="urn:swrl#molAgg"/>
                                    </rdf:Description>
                                </rdf:first>
                                <rdf:rest>
                                    <rdf:Description>
                                        <rdf:type rdf:resource="http://www.w3.org/2003/11/swrl#AtomList"/>
                                        <rdf:first>
                                            <rdf:Description>
                                                <rdf:type rdf:resource="http://www.w3.org/2003/11/swrl#IndividualPropertyAtom"/>
                                                <swrl:propertyPredicate rdf:resource="http://purl.obolibrary.org/obo/RO_0002234"/>
                                                <swrl:argument1 rdf:resource="urn:swrl#p1"/>
                                                <swrl:argument2 rdf:resource="urn:swrl#molAgg"/>
                                            </rdf:Description>
                                        </rdf:first>
                                        <rdf:rest>
                                            <rdf:Description>
                                                <rdf:type rdf:resource="http://www.w3.org/2003/11/swrl#AtomList"/>
                                                <rdf:first>
                                                    <rdf:Description>
                                                        <rdf:type rdf:resource="http://www.w3.org/2003/11/swrl#IndividualPropertyAtom"/>
                                                        <swrl:propertyPredicate rdf:resource="http://www.semanticweb.org/BiPON/BiPON_00000007"/>
                                                        <swrl:argument1 rdf:resource="urn:swrl#Pagg"/>
                                                        <swrl:argument2 rdf:resource="urn:swrl#p2"/>
                                                    </rdf:Description>
                                                </rdf:first>
                                                <rdf:rest>
                                                    <rdf:Description>
                                                        <rdf:type rdf:resource="http://www.w3.org/2003/11/swrl#AtomList"/>
                                                        <rdf:first>
                                                            <rdf:Description>
                                                                <rdf:type rdf:resource="http://www.w3.org/2003/11/swrl#IndividualPropertyAtom"/>
                                                                <swrl:propertyPredicate rdf:resource="http://www.semanticweb.org/ToyBiPON/BiPON/BiPON_00005005"/>
                                                                <swrl:argument1 rdf:resource="urn:swrl#p1"/>
                                                                <swrl:argument2 rdf:resource="urn:swrl#p2"/>
                                                            </rdf:Description>
                                                        </rdf:first>
                                                        <rdf:rest>
                                                            <rdf:Description>
                                                                <rdf:type rdf:resource="http://www.w3.org/2003/11/swrl#AtomList"/>
                                                                <rdf:first>
                                                                    <rdf:Description>
                                                                        <rdf:type rdf:resource="http://www.w3.org/2003/11/swrl#IndividualPropertyAtom"/>
                                                                        <swrl:propertyPredicate rdf:resource="http://purl.obolibrary.org/obo/RO_0002233"/>
                                                                        <swrl:argument1 rdf:resource="urn:swrl#p2"/>
                                                                        <swrl:argument2 rdf:resource="urn:swrl#molAgg"/>
                                                                    </rdf:Description>
                                                                </rdf:first>
                                                                <rdf:rest>
                                                                    <rdf:Description>
                                                                        <rdf:type rdf:resource="http://www.w3.org/2003/11/swrl#AtomList"/>
                                                                        <rdf:first>
                                                                            <rdf:Description>
                                                                                <rdf:type rdf:resource="http://www.w3.org/2003/11/swrl#IndividualPropertyAtom"/>
                                                                                <swrl:propertyPredicate rdf:resource="http://purl.obolibrary.org/obo/RO_0002233"/>
                                                                                <swrl:argument1 rdf:resource="urn:swrl#p2"/>
                                                                                <swrl:argument2 rdf:resource="urn:swrl#molin"/>
                                                                            </rdf:Description>
                                                                        </rdf:first>
                                                                        <rdf:rest>
                                                                            <rdf:Description>
                                                                                <rdf:type rdf:resource="http://www.w3.org/2003/11/swrl#AtomList"/>
                                                                                <rdf:first>
                                                                                    <rdf:Description>
                                                                                        <rdf:type rdf:resource="http://www.w3.org/2003/11/swrl#DifferentIndividualsAtom"/>
                                                                                        <swrl:argument1 rdf:resource="urn:swrl#molAgg"/>
                                                                                        <swrl:argument2 rdf:resource="urn:swrl#molin"/>
                                                                                    </rdf:Description>
                                                                                </rdf:first>
                                                                                <rdf:rest rdf:resource="http://www.w3.org/1999/02/22-rdf-syntax-ns#nil"/>
                                                                            </rdf:Description>
                                                                        </rdf:rest>
                                                                    </rdf:Description>
                                                                </rdf:rest>
                                                            </rdf:Description>
                                                        </rdf:rest>
                                                    </rdf:Description>
                                                </rdf:rest>
                                            </rdf:Description>
                                        </rdf:rest>
                                    </rdf:Description>
                                </rdf:rest>
                            </rdf:Description>
                        </rdf:rest>
                    </rdf:Description>
                </rdf:rest>
            </rdf:Description>
        </swrl:body>
        <swrl:head>
            <rdf:Description>
                <rdf:type rdf:resource="http://www.w3.org/2003/11/swrl#AtomList"/>
                <rdf:first>
                    <rdf:Description>
                        <rdf:type rdf:resource="http://www.w3.org/2003/11/swrl#IndividualPropertyAtom"/>
                        <swrl:propertyPredicate rdf:resource="http://purl.obolibrary.org/obo/RO_0002233"/>
                        <swrl:argument1 rdf:resource="urn:swrl#Pagg"/>
                        <swrl:argument2 rdf:resource="urn:swrl#molin"/>
                    </rdf:Description>
                </rdf:first>
                <rdf:rest rdf:resource="http://www.w3.org/1999/02/22-rdf-syntax-ns#nil"/>
            </rdf:Description>
        </swrl:head>
    </rdf:Description>
    <rdf:Description>
        <rdf:type rdf:resource="http://www.w3.org/2003/11/swrl#Imp"/>
        <swrl:body>
            <rdf:Description>
                <rdf:type rdf:resource="http://www.w3.org/2003/11/swrl#AtomList"/>
                <rdf:first>
                    <rdf:Description>
                        <rdf:type rdf:resource="http://www.w3.org/2003/11/swrl#IndividualPropertyAtom"/>
                        <swrl:propertyPredicate rdf:resource="http://purl.obolibrary.org/obo/RO_0002224"/>
                        <swrl:argument1 rdf:resource="urn:swrl#Pagg"/>
                        <swrl:argument2 rdf:resource="urn:swrl#pStart"/>
                    </rdf:Description>
                </rdf:first>
                <rdf:rest>
                    <rdf:Description>
                        <rdf:type rdf:resource="http://www.w3.org/2003/11/swrl#AtomList"/>
                        <rdf:first>
                            <rdf:Description>
                                <rdf:type rdf:resource="http://www.w3.org/2003/11/swrl#IndividualPropertyAtom"/>
                                <swrl:propertyPredicate rdf:resource="http://www.semanticweb.org/BiPON/BiPON_00000007"/>
                                <swrl:argument1 rdf:resource="urn:swrl#Pagg"/>
                                <swrl:argument2 rdf:resource="urn:swrl#p1"/>
                            </rdf:Description>
                        </rdf:first>
                        <rdf:rest>
                            <rdf:Description>
                                <rdf:type rdf:resource="http://www.w3.org/2003/11/swrl#AtomList"/>
                                <rdf:first>
                                    <rdf:Description>
                                        <rdf:type rdf:resource="http://www.w3.org/2003/11/swrl#ClassAtom"/>
                                        <swrl:classPredicate rdf:resource="http://purl.obolibrary.org/obo/CHEBI_25367"/>
                                        <swrl:argument1 rdf:resource="urn:swrl#molAgg"/>
                                    </rdf:Description>
                                </rdf:first>
                                <rdf:rest>
                                    <rdf:Description>
                                        <rdf:type rdf:resource="http://www.w3.org/2003/11/swrl#AtomList"/>
                                        <rdf:first>
                                            <rdf:Description>
                                                <rdf:type rdf:resource="http://www.w3.org/2003/11/swrl#IndividualPropertyAtom"/>
                                                <swrl:propertyPredicate rdf:resource="http://purl.obolibrary.org/obo/RO_0002234"/>
                                                <swrl:argument1 rdf:resource="urn:swrl#p1"/>
                                                <swrl:argument2 rdf:resource="urn:swrl#molAgg"/>
                                            </rdf:Description>
                                        </rdf:first>
                                        <rdf:rest>
                                            <rdf:Description>
                                                <rdf:type rdf:resource="http://www.w3.org/2003/11/swrl#AtomList"/>
                                                <rdf:first>
                                                    <rdf:Description>
                                                        <rdf:type rdf:resource="http://www.w3.org/2003/11/swrl#IndividualPropertyAtom"/>
                                                        <swrl:propertyPredicate rdf:resource="http://www.semanticweb.org/BiPON/BiPON_00000007"/>
                                                        <swrl:argument1 rdf:resource="urn:swrl#Pagg"/>
                                                        <swrl:argument2 rdf:resource="urn:swrl#p2"/>
                                                    </rdf:Description>
                                                </rdf:first>
                                                <rdf:rest>
                                                    <rdf:Description>
                                                        <rdf:type rdf:resource="http://www.w3.org/2003/11/swrl#AtomList"/>
                                                        <rdf:first>
                                                            <rdf:Description>
                                                                <rdf:type rdf:resource="http://www.w3.org/2003/11/swrl#IndividualPropertyAtom"/>
                                                                <swrl:propertyPredicate rdf:resource="http://www.semanticweb.org/ToyBiPON/BiPON/BiPON_00005005"/>
                                                                <swrl:argument1 rdf:resource="urn:swrl#p1"/>
                                                                <swrl:argument2 rdf:resource="urn:swrl#p2"/>
                                                            </rdf:Description>
                                                        </rdf:first>
                                                        <rdf:rest>
                                                            <rdf:Description>
                                                                <rdf:type rdf:resource="http://www.w3.org/2003/11/swrl#AtomList"/>
                                                                <rdf:first>
                                                                    <rdf:Description>
                                                                        <rdf:type rdf:resource="http://www.w3.org/2003/11/swrl#IndividualPropertyAtom"/>
                                                                        <swrl:propertyPredicate rdf:resource="http://purl.obolibrary.org/obo/RO_0002233"/>
                                                                        <swrl:argument1 rdf:resource="urn:swrl#p2"/>
                                                                        <swrl:argument2 rdf:resource="urn:swrl#molAgg"/>
                                                                    </rdf:Description>
                                                                </rdf:first>
                                                                <rdf:rest>
                                                                    <rdf:Description>
                                                                        <rdf:type rdf:resource="http://www.w3.org/2003/11/swrl#AtomList"/>
                                                                        <rdf:first>
                                                                            <rdf:Description>
                                                                                <rdf:type rdf:resource="http://www.w3.org/2003/11/swrl#IndividualPropertyAtom"/>
                                                                                <swrl:propertyPredicate rdf:resource="http://purl.obolibrary.org/obo/RO_0002234"/>
                                                                                <swrl:argument1 rdf:resource="urn:swrl#p1"/>
                                                                                <swrl:argument2 rdf:resource="urn:swrl#molout"/>
                                                                            </rdf:Description>
                                                                        </rdf:first>
                                                                        <rdf:rest>
                                                                            <rdf:Description>
                                                                                <rdf:type rdf:resource="http://www.w3.org/2003/11/swrl#AtomList"/>
                                                                                <rdf:first>
                                                                                    <rdf:Description>
                                                                                        <rdf:type rdf:resource="http://www.w3.org/2003/11/swrl#DifferentIndividualsAtom"/>
                                                                                        <swrl:argument1 rdf:resource="urn:swrl#molAgg"/>
                                                                                        <swrl:argument2 rdf:resource="urn:swrl#molout"/>
                                                                                    </rdf:Description>
                                                                                </rdf:first>
                                                                                <rdf:rest rdf:resource="http://www.w3.org/1999/02/22-rdf-syntax-ns#nil"/>
                                                                            </rdf:Description>
                                                                        </rdf:rest>
                                                                    </rdf:Description>
                                                                </rdf:rest>
                                                            </rdf:Description>
                                                        </rdf:rest>
                                                    </rdf:Description>
                                                </rdf:rest>
                                            </rdf:Description>
                                        </rdf:rest>
                                    </rdf:Description>
                                </rdf:rest>
                            </rdf:Description>
                        </rdf:rest>
                    </rdf:Description>
                </rdf:rest>
            </rdf:Description>
        </swrl:body>
        <swrl:head>
            <rdf:Description>
                <rdf:type rdf:resource="http://www.w3.org/2003/11/swrl#AtomList"/>
                <rdf:first>
                    <rdf:Description>
                        <rdf:type rdf:resource="http://www.w3.org/2003/11/swrl#IndividualPropertyAtom"/>
                        <swrl:propertyPredicate rdf:resource="http://purl.obolibrary.org/obo/RO_0002234"/>
                        <swrl:argument1 rdf:resource="urn:swrl#Pagg"/>
                        <swrl:argument2 rdf:resource="urn:swrl#molout"/>
                    </rdf:Description>
                </rdf:first>
                <rdf:rest rdf:resource="http://www.w3.org/1999/02/22-rdf-syntax-ns#nil"/>
            </rdf:Description>
        </swrl:head>
    </rdf:Description>
    <rdf:Description>
        <rdf:type rdf:resource="http://www.w3.org/2003/11/swrl#Imp"/>
        <swrl:body>
            <rdf:Description>
                <rdf:type rdf:resource="http://www.w3.org/2003/11/swrl#AtomList"/>
                <rdf:first>
                    <rdf:Description>
                        <rdf:type rdf:resource="http://www.w3.org/2003/11/swrl#IndividualPropertyAtom"/>
                        <swrl:propertyPredicate rdf:resource="http://purl.obolibrary.org/obo/RO_0002224"/>
                        <swrl:argument1 rdf:resource="urn:swrl#Pag"/>
                        <swrl:argument2 rdf:resource="urn:swrl#pel"/>
                    </rdf:Description>
                </rdf:first>
                <rdf:rest>
                    <rdf:Description>
                        <rdf:type rdf:resource="http://www.w3.org/2003/11/swrl#AtomList"/>
                        <rdf:first>
                            <rdf:Description>
                                <rdf:type rdf:resource="http://www.w3.org/2003/11/swrl#IndividualPropertyAtom"/>
                                <swrl:propertyPredicate rdf:resource="http://purl.obolibrary.org/obo/RO_0002233"/>
                                <swrl:argument1 rdf:resource="urn:swrl#pel"/>
                                <swrl:argument2 rdf:resource="urn:swrl#mol"/>
                            </rdf:Description>
                        </rdf:first>
                        <rdf:rest rdf:resource="http://www.w3.org/1999/02/22-rdf-syntax-ns#nil"/>
                    </rdf:Description>
                </rdf:rest>
            </rdf:Description>
        </swrl:body>
        <swrl:head>
            <rdf:Description>
                <rdf:type rdf:resource="http://www.w3.org/2003/11/swrl#AtomList"/>
                <rdf:first>
                    <rdf:Description>
                        <rdf:type rdf:resource="http://www.w3.org/2003/11/swrl#IndividualPropertyAtom"/>
                        <swrl:propertyPredicate rdf:resource="http://purl.obolibrary.org/obo/RO_0002233"/>
                        <swrl:argument1 rdf:resource="urn:swrl#Pag"/>
                        <swrl:argument2 rdf:resource="urn:swrl#mol"/>
                    </rdf:Description>
                </rdf:first>
                <rdf:rest rdf:resource="http://www.w3.org/1999/02/22-rdf-syntax-ns#nil"/>
            </rdf:Description>
        </swrl:head>
    </rdf:Description>
    <rdf:Description>
        <rdf:type rdf:resource="http://www.w3.org/2003/11/swrl#Imp"/>
        <swrl:body>
            <rdf:Description>
                <rdf:type rdf:resource="http://www.w3.org/2003/11/swrl#AtomList"/>
                <rdf:first>
                    <rdf:Description>
                        <rdf:type rdf:resource="http://www.w3.org/2003/11/swrl#IndividualPropertyAtom"/>
                        <swrl:propertyPredicate rdf:resource="http://www.semanticweb.org/BiPON/BiPON_00000007"/>
                        <swrl:argument1 rdf:resource="urn:swrl#pag"/>
                        <swrl:argument2 rdf:resource="urn:swrl#p1"/>
                    </rdf:Description>
                </rdf:first>
                <rdf:rest>
                    <rdf:Description>
                        <rdf:type rdf:resource="http://www.w3.org/2003/11/swrl#AtomList"/>
                        <rdf:first>
                            <rdf:Description>
                                <rdf:type rdf:resource="http://www.w3.org/2003/11/swrl#IndividualPropertyAtom"/>
                                <swrl:propertyPredicate rdf:resource="http://www.semanticweb.org/BiPON/BiPON_00000007"/>
                                <swrl:argument1 rdf:resource="urn:swrl#pag"/>
                                <swrl:argument2 rdf:resource="urn:swrl#p2"/>
                            </rdf:Description>
                        </rdf:first>
                        <rdf:rest>
                            <rdf:Description>
                                <rdf:type rdf:resource="http://www.w3.org/2003/11/swrl#AtomList"/>
                                <rdf:first>
                                    <rdf:Description>
                                        <rdf:type rdf:resource="http://www.w3.org/2003/11/swrl#IndividualPropertyAtom"/>
                                        <swrl:propertyPredicate rdf:resource="http://purl.obolibrary.org/obo/RO_0002233"/>
                                        <swrl:argument1 rdf:resource="urn:swrl#p2"/>
                                        <swrl:argument2 rdf:resource="urn:swrl#x"/>
                                    </rdf:Description>
                                </rdf:first>
                                <rdf:rest>
                                    <rdf:Description>
                                        <rdf:type rdf:resource="http://www.w3.org/2003/11/swrl#AtomList"/>
                                        <rdf:first>
                                            <rdf:Description>
                                                <rdf:type rdf:resource="http://www.w3.org/2003/11/swrl#IndividualPropertyAtom"/>
                                                <swrl:propertyPredicate rdf:resource="http://purl.obolibrary.org/obo/RO_0002234"/>
                                                <swrl:argument1 rdf:resource="urn:swrl#p1"/>
                                                <swrl:argument2 rdf:resource="urn:swrl#x"/>
                                            </rdf:Description>
                                        </rdf:first>
                                        <rdf:rest>
                                            <rdf:Description>
                                                <rdf:type rdf:resource="http://www.w3.org/2003/11/swrl#AtomList"/>
                                                <rdf:first>
                                                    <rdf:Description>
                                                        <rdf:type rdf:resource="http://www.w3.org/2003/11/swrl#IndividualPropertyAtom"/>
                                                        <swrl:propertyPredicate rdf:resource="http://purl.obolibrary.org/obo/RO_0002224"/>
                                                        <swrl:argument1 rdf:resource="urn:swrl#pag"/>
                                                        <swrl:argument2 rdf:resource="urn:swrl#ps"/>
                                                    </rdf:Description>
                                                </rdf:first>
                                                <rdf:rest>
                                                    <rdf:Description>
                                                        <rdf:type rdf:resource="http://www.w3.org/2003/11/swrl#AtomList"/>
                                                        <rdf:first>
                                                            <rdf:Description>
                                                                <rdf:type rdf:resource="http://www.w3.org/2003/11/swrl#IndividualPropertyAtom"/>
                                                                <swrl:propertyPredicate rdf:resource="http://purl.obolibrary.org/obo/RO_0002230"/>
                                                                <swrl:argument1 rdf:resource="urn:swrl#pag"/>
                                                                <swrl:argument2 rdf:resource="urn:swrl#pe"/>
                                                            </rdf:Description>
                                                        </rdf:first>
                                                        <rdf:rest>
                                                            <rdf:Description>
                                                                <rdf:type rdf:resource="http://www.w3.org/2003/11/swrl#AtomList"/>
                                                                <rdf:first>
                                                                    <rdf:Description>
                                                                        <rdf:type rdf:resource="http://www.w3.org/2003/11/swrl#DifferentIndividualsAtom"/>
                                                                        <swrl:argument1 rdf:resource="urn:swrl#p1"/>
                                                                        <swrl:argument2 rdf:resource="urn:swrl#p2"/>
                                                                    </rdf:Description>
                                                                </rdf:first>
                                                                <rdf:rest>
                                                                    <rdf:Description>
                                                                        <rdf:type rdf:resource="http://www.w3.org/2003/11/swrl#AtomList"/>
                                                                        <rdf:first>
                                                                            <rdf:Description>
                                                                                <rdf:type rdf:resource="http://www.w3.org/2003/11/swrl#DifferentIndividualsAtom"/>
                                                                                <swrl:argument1 rdf:resource="urn:swrl#p1"/>
                                                                                <swrl:argument2 rdf:resource="urn:swrl#pe"/>
                                                                            </rdf:Description>
                                                                        </rdf:first>
                                                                        <rdf:rest>
                                                                            <rdf:Description>
                                                                                <rdf:type rdf:resource="http://www.w3.org/2003/11/swrl#AtomList"/>
                                                                                <rdf:first>
                                                                                    <rdf:Description>
                                                                                        <rdf:type rdf:resource="http://www.w3.org/2003/11/swrl#DifferentIndividualsAtom"/>
                                                                                        <swrl:argument1 rdf:resource="urn:swrl#p2"/>
                                                                                        <swrl:argument2 rdf:resource="urn:swrl#ps"/>
                                                                                    </rdf:Description>
                                                                                </rdf:first>
                                                                                <rdf:rest rdf:resource="http://www.w3.org/1999/02/22-rdf-syntax-ns#nil"/>
                                                                            </rdf:Description>
                                                                        </rdf:rest>
                                                                    </rdf:Description>
                                                                </rdf:rest>
                                                            </rdf:Description>
                                                        </rdf:rest>
                                                    </rdf:Description>
                                                </rdf:rest>
                                            </rdf:Description>
                                        </rdf:rest>
                                    </rdf:Description>
                                </rdf:rest>
                            </rdf:Description>
                        </rdf:rest>
                    </rdf:Description>
                </rdf:rest>
            </rdf:Description>
        </swrl:body>
        <swrl:head>
            <rdf:Description>
                <rdf:type rdf:resource="http://www.w3.org/2003/11/swrl#AtomList"/>
                <rdf:first>
                    <rdf:Description>
                        <rdf:type rdf:resource="http://www.w3.org/2003/11/swrl#IndividualPropertyAtom"/>
                        <swrl:propertyPredicate rdf:resource="http://www.semanticweb.org/BiPON/BiPON_00000028"/>
                        <swrl:argument1 rdf:resource="urn:swrl#pag"/>
                        <swrl:argument2 rdf:resource="urn:swrl#x"/>
                    </rdf:Description>
                </rdf:first>
                <rdf:rest rdf:resource="http://www.w3.org/1999/02/22-rdf-syntax-ns#nil"/>
            </rdf:Description>
        </swrl:head>
    </rdf:Description>
    <rdf:Description>
        <rdf:type rdf:resource="http://www.w3.org/2003/11/swrl#Imp"/>
        <swrl:body>
            <rdf:Description>
                <rdf:type rdf:resource="http://www.w3.org/2003/11/swrl#AtomList"/>
                <rdf:first>
                    <rdf:Description>
                        <rdf:type rdf:resource="http://www.w3.org/2003/11/swrl#IndividualPropertyAtom"/>
                        <swrl:propertyPredicate rdf:resource="http://purl.obolibrary.org/obo/RO_0002230"/>
                        <swrl:argument1 rdf:resource="urn:swrl#Pag"/>
                        <swrl:argument2 rdf:resource="urn:swrl#pel"/>
                    </rdf:Description>
                </rdf:first>
                <rdf:rest>
                    <rdf:Description>
                        <rdf:type rdf:resource="http://www.w3.org/2003/11/swrl#AtomList"/>
                        <rdf:first>
                            <rdf:Description>
                                <rdf:type rdf:resource="http://www.w3.org/2003/11/swrl#IndividualPropertyAtom"/>
                                <swrl:propertyPredicate rdf:resource="http://purl.obolibrary.org/obo/RO_0002234"/>
                                <swrl:argument1 rdf:resource="urn:swrl#pel"/>
                                <swrl:argument2 rdf:resource="urn:swrl#mol"/>
                            </rdf:Description>
                        </rdf:first>
                        <rdf:rest rdf:resource="http://www.w3.org/1999/02/22-rdf-syntax-ns#nil"/>
                    </rdf:Description>
                </rdf:rest>
            </rdf:Description>
        </swrl:body>
        <swrl:head>
            <rdf:Description>
                <rdf:type rdf:resource="http://www.w3.org/2003/11/swrl#AtomList"/>
                <rdf:first>
                    <rdf:Description>
                        <rdf:type rdf:resource="http://www.w3.org/2003/11/swrl#IndividualPropertyAtom"/>
                        <swrl:propertyPredicate rdf:resource="http://purl.obolibrary.org/obo/RO_0002234"/>
                        <swrl:argument1 rdf:resource="urn:swrl#Pag"/>
                        <swrl:argument2 rdf:resource="urn:swrl#mol"/>
                    </rdf:Description>
                </rdf:first>
                <rdf:rest rdf:resource="http://www.w3.org/1999/02/22-rdf-syntax-ns#nil"/>
            </rdf:Description>
        </swrl:head>
    </rdf:Description>
    <rdf:Description>
        <rdf:type rdf:resource="http://www.w3.org/2003/11/swrl#Imp"/>
        <swrl:body>
            <rdf:Description>
                <rdf:type rdf:resource="http://www.w3.org/2003/11/swrl#AtomList"/>
                <rdf:first>
                    <rdf:Description>
                        <rdf:type rdf:resource="http://www.w3.org/2003/11/swrl#IndividualPropertyAtom"/>
                        <swrl:propertyPredicate rdf:resource="http://www.semanticweb.org/BiPON/BiPON_00000009"/>
                        <swrl:argument1 rdf:resource="urn:swrl#pag"/>
                        <swrl:argument2 rdf:resource="urn:swrl#p1"/>
                    </rdf:Description>
                </rdf:first>
                <rdf:rest>
                    <rdf:Description>
                        <rdf:type rdf:resource="http://www.w3.org/2003/11/swrl#AtomList"/>
                        <rdf:first>
                            <rdf:Description>
                                <rdf:type rdf:resource="http://www.w3.org/2003/11/swrl#IndividualPropertyAtom"/>
                                <swrl:propertyPredicate rdf:resource="http://purl.obolibrary.org/obo/RO_0002234"/>
                                <swrl:argument1 rdf:resource="urn:swrl#p1"/>
                                <swrl:argument2 rdf:resource="urn:swrl#x"/>
                            </rdf:Description>
                        </rdf:first>
                        <rdf:rest>
                            <rdf:Description>
                                <rdf:type rdf:resource="http://www.w3.org/2003/11/swrl#AtomList"/>
                                <rdf:first>
                                    <rdf:Description>
                                        <rdf:type rdf:resource="http://www.w3.org/2003/11/swrl#IndividualPropertyAtom"/>
                                        <swrl:propertyPredicate rdf:resource="http://purl.obolibrary.org/obo/RO_0002234"/>
                                        <swrl:argument1 rdf:resource="urn:swrl#p1"/>
                                        <swrl:argument2 rdf:resource="urn:swrl#y"/>
                                    </rdf:Description>
                                </rdf:first>
                                <rdf:rest>
                                    <rdf:Description>
                                        <rdf:type rdf:resource="http://www.w3.org/2003/11/swrl#AtomList"/>
                                        <rdf:first>
                                            <rdf:Description>
                                                <rdf:type rdf:resource="http://www.w3.org/2003/11/swrl#IndividualPropertyAtom"/>
                                                <swrl:propertyPredicate rdf:resource="http://purl.obolibrary.org/obo/RO_0002230"/>
                                                <swrl:argument1 rdf:resource="urn:swrl#pag"/>
                                                <swrl:argument2 rdf:resource="urn:swrl#p2"/>
                                            </rdf:Description>
                                        </rdf:first>
                                        <rdf:rest>
                                            <rdf:Description>
                                                <rdf:type rdf:resource="http://www.w3.org/2003/11/swrl#AtomList"/>
                                                <rdf:first>
                                                    <rdf:Description>
                                                        <rdf:type rdf:resource="http://www.w3.org/2003/11/swrl#IndividualPropertyAtom"/>
                                                        <swrl:propertyPredicate rdf:resource="http://purl.obolibrary.org/obo/RO_0002233"/>
                                                        <swrl:argument1 rdf:resource="urn:swrl#p2"/>
                                                        <swrl:argument2 rdf:resource="urn:swrl#x"/>
                                                    </rdf:Description>
                                                </rdf:first>
                                                <rdf:rest>
                                                    <rdf:Description>
                                                        <rdf:type rdf:resource="http://www.w3.org/2003/11/swrl#AtomList"/>
                                                        <rdf:first>
                                                            <rdf:Description>
                                                                <rdf:type rdf:resource="http://www.w3.org/2003/11/swrl#DifferentIndividualsAtom"/>
                                                                <swrl:argument1 rdf:resource="urn:swrl#x"/>
                                                                <swrl:argument2 rdf:resource="urn:swrl#y"/>
                                                            </rdf:Description>
                                                        </rdf:first>
                                                        <rdf:rest rdf:resource="http://www.w3.org/1999/02/22-rdf-syntax-ns#nil"/>
                                                    </rdf:Description>
                                                </rdf:rest>
                                            </rdf:Description>
                                        </rdf:rest>
                                    </rdf:Description>
                                </rdf:rest>
                            </rdf:Description>
                        </rdf:rest>
                    </rdf:Description>
                </rdf:rest>
            </rdf:Description>
        </swrl:body>
        <swrl:head>
            <rdf:Description>
                <rdf:type rdf:resource="http://www.w3.org/2003/11/swrl#AtomList"/>
                <rdf:first>
                    <rdf:Description>
                        <rdf:type rdf:resource="http://www.w3.org/2003/11/swrl#IndividualPropertyAtom"/>
                        <swrl:propertyPredicate rdf:resource="http://purl.obolibrary.org/obo/RO_0002234"/>
                        <swrl:argument1 rdf:resource="urn:swrl#pag"/>
                        <swrl:argument2 rdf:resource="urn:swrl#y"/>
                    </rdf:Description>
                </rdf:first>
                <rdf:rest rdf:resource="http://www.w3.org/1999/02/22-rdf-syntax-ns#nil"/>
            </rdf:Description>
        </swrl:head>
    </rdf:Description>
    <rdf:Description>
        <rdf:type rdf:resource="http://www.w3.org/2003/11/swrl#Imp"/>
        <swrl:body>
            <rdf:Description>
                <rdf:type rdf:resource="http://www.w3.org/2003/11/swrl#AtomList"/>
                <rdf:first>
                    <rdf:Description>
                        <rdf:type rdf:resource="http://www.w3.org/2003/11/swrl#IndividualPropertyAtom"/>
                        <swrl:propertyPredicate rdf:resource="http://www.semanticweb.org/BiPON/BiPON_00000009"/>
                        <swrl:argument1 rdf:resource="urn:swrl#pag"/>
                        <swrl:argument2 rdf:resource="urn:swrl#p1"/>
                    </rdf:Description>
                </rdf:first>
                <rdf:rest>
                    <rdf:Description>
                        <rdf:type rdf:resource="http://www.w3.org/2003/11/swrl#AtomList"/>
                        <rdf:first>
                            <rdf:Description>
                                <rdf:type rdf:resource="http://www.w3.org/2003/11/swrl#IndividualPropertyAtom"/>
                                <swrl:propertyPredicate rdf:resource="http://purl.obolibrary.org/obo/RO_0002234"/>
                                <swrl:argument1 rdf:resource="urn:swrl#p1"/>
                                <swrl:argument2 rdf:resource="urn:swrl#x"/>
                            </rdf:Description>
                        </rdf:first>
                        <rdf:rest>
                            <rdf:Description>
                                <rdf:type rdf:resource="http://www.w3.org/2003/11/swrl#AtomList"/>
                                <rdf:first>
                                    <rdf:Description>
                                        <rdf:type rdf:resource="http://www.w3.org/2003/11/swrl#IndividualPropertyAtom"/>
                                        <swrl:propertyPredicate rdf:resource="http://purl.obolibrary.org/obo/RO_0002230"/>
                                        <swrl:argument1 rdf:resource="urn:swrl#pag"/>
                                        <swrl:argument2 rdf:resource="urn:swrl#p2"/>
                                    </rdf:Description>
                                </rdf:first>
                                <rdf:rest>
                                    <rdf:Description>
                                        <rdf:type rdf:resource="http://www.w3.org/2003/11/swrl#AtomList"/>
                                        <rdf:first>
                                            <rdf:Description>
                                                <rdf:type rdf:resource="http://www.w3.org/2003/11/swrl#IndividualPropertyAtom"/>
                                                <swrl:propertyPredicate rdf:resource="http://purl.obolibrary.org/obo/RO_0002233"/>
                                                <swrl:argument1 rdf:resource="urn:swrl#p2"/>
                                                <swrl:argument2 rdf:resource="urn:swrl#x"/>
                                            </rdf:Description>
                                        </rdf:first>
                                        <rdf:rest rdf:resource="http://www.w3.org/1999/02/22-rdf-syntax-ns#nil"/>
                                    </rdf:Description>
                                </rdf:rest>
                            </rdf:Description>
                        </rdf:rest>
                    </rdf:Description>
                </rdf:rest>
            </rdf:Description>
        </swrl:body>
        <swrl:head>
            <rdf:Description>
                <rdf:type rdf:resource="http://www.w3.org/2003/11/swrl#AtomList"/>
                <rdf:first>
                    <rdf:Description>
                        <rdf:type rdf:resource="http://www.w3.org/2003/11/swrl#IndividualPropertyAtom"/>
                        <swrl:propertyPredicate rdf:resource="http://www.semanticweb.org/BiPON/BiPON_00000028"/>
                        <swrl:argument1 rdf:resource="urn:swrl#pag"/>
                        <swrl:argument2 rdf:resource="urn:swrl#x"/>
                    </rdf:Description>
                </rdf:first>
                <rdf:rest rdf:resource="http://www.w3.org/1999/02/22-rdf-syntax-ns#nil"/>
            </rdf:Description>
        </swrl:head>
    </rdf:Description>
    <rdf:Description>
        <rdf:type rdf:resource="http://www.w3.org/2003/11/swrl#Imp"/>
        <swrl:body>
            <rdf:Description>
                <rdf:type rdf:resource="http://www.w3.org/2003/11/swrl#AtomList"/>
                <rdf:first>
                    <rdf:Description>
                        <rdf:type rdf:resource="http://www.w3.org/2003/11/swrl#IndividualPropertyAtom"/>
                        <swrl:propertyPredicate rdf:resource="http://purl.obolibrary.org/obo/RO_0002233"/>
                        <swrl:argument1 rdf:resource="urn:swrl#p2"/>
                        <swrl:argument2 rdf:resource="urn:swrl#i_p1"/>
                    </rdf:Description>
                </rdf:first>
                <rdf:rest>
                    <rdf:Description>
                        <rdf:type rdf:resource="http://www.w3.org/2003/11/swrl#AtomList"/>
                        <rdf:first>
                            <rdf:Description>
                                <rdf:type rdf:resource="http://www.w3.org/2003/11/swrl#IndividualPropertyAtom"/>
                                <swrl:propertyPredicate rdf:resource="http://purl.obolibrary.org/obo/RO_0002234"/>
                                <swrl:argument1 rdf:resource="urn:swrl#p1"/>
                                <swrl:argument2 rdf:resource="urn:swrl#i_p1"/>
                            </rdf:Description>
                        </rdf:first>
                        <rdf:rest>
                            <rdf:Description>
                                <rdf:type rdf:resource="http://www.w3.org/2003/11/swrl#AtomList"/>
                                <rdf:first>
                                    <rdf:Description>
                                        <rdf:type rdf:resource="http://www.w3.org/2003/11/swrl#DifferentIndividualsAtom"/>
                                        <swrl:argument1 rdf:resource="urn:swrl#p1"/>
                                        <swrl:argument2 rdf:resource="urn:swrl#p2"/>
                                    </rdf:Description>
                                </rdf:first>
                                <rdf:rest rdf:resource="http://www.w3.org/1999/02/22-rdf-syntax-ns#nil"/>
                            </rdf:Description>
                        </rdf:rest>
                    </rdf:Description>
                </rdf:rest>
            </rdf:Description>
        </swrl:body>
        <swrl:head>
            <rdf:Description>
                <rdf:type rdf:resource="http://www.w3.org/2003/11/swrl#AtomList"/>
                <rdf:first>
                    <rdf:Description>
                        <rdf:type rdf:resource="http://www.w3.org/2003/11/swrl#IndividualPropertyAtom"/>
                        <swrl:propertyPredicate rdf:resource="http://www.semanticweb.org/ToyBiPON/BiPON/BiPON_00005004"/>
                        <swrl:argument1 rdf:resource="urn:swrl#p1"/>
                        <swrl:argument2 rdf:resource="urn:swrl#p2"/>
                    </rdf:Description>
                </rdf:first>
                <rdf:rest rdf:resource="http://www.w3.org/1999/02/22-rdf-syntax-ns#nil"/>
            </rdf:Description>
        </swrl:head>
    </rdf:Description>
    <rdf:Description>
        <rdf:type rdf:resource="http://www.w3.org/2003/11/swrl#Imp"/>
        <swrl:body>
            <rdf:Description>
                <rdf:type rdf:resource="http://www.w3.org/2003/11/swrl#AtomList"/>
                <rdf:first>
                    <rdf:Description>
                        <rdf:type rdf:resource="http://www.w3.org/2003/11/swrl#IndividualPropertyAtom"/>
                        <swrl:propertyPredicate rdf:resource="http://www.semanticweb.org/BiPON/BiPON_00000009"/>
                        <swrl:argument1 rdf:resource="urn:swrl#Pag"/>
                        <swrl:argument2 rdf:resource="urn:swrl#pel"/>
                    </rdf:Description>
                </rdf:first>
                <rdf:rest>
                    <rdf:Description>
                        <rdf:type rdf:resource="http://www.w3.org/2003/11/swrl#AtomList"/>
                        <rdf:first>
                            <rdf:Description>
                                <rdf:type rdf:resource="http://www.w3.org/2003/11/swrl#IndividualPropertyAtom"/>
                                <swrl:propertyPredicate rdf:resource="http://purl.obolibrary.org/obo/RO_0002233"/>
                                <swrl:argument1 rdf:resource="urn:swrl#pel"/>
                                <swrl:argument2 rdf:resource="urn:swrl#mol"/>
                            </rdf:Description>
                        </rdf:first>
                        <rdf:rest rdf:resource="http://www.w3.org/1999/02/22-rdf-syntax-ns#nil"/>
                    </rdf:Description>
                </rdf:rest>
            </rdf:Description>
        </swrl:body>
        <swrl:head>
            <rdf:Description>
                <rdf:type rdf:resource="http://www.w3.org/2003/11/swrl#AtomList"/>
                <rdf:first>
                    <rdf:Description>
                        <rdf:type rdf:resource="http://www.w3.org/2003/11/swrl#IndividualPropertyAtom"/>
                        <swrl:propertyPredicate rdf:resource="http://purl.obolibrary.org/obo/RO_0002233"/>
                        <swrl:argument1 rdf:resource="urn:swrl#Pag"/>
                        <swrl:argument2 rdf:resource="urn:swrl#mol"/>
                    </rdf:Description>
                </rdf:first>
                <rdf:rest rdf:resource="http://www.w3.org/1999/02/22-rdf-syntax-ns#nil"/>
            </rdf:Description>
        </swrl:head>
    </rdf:Description>
    <rdf:Description>
        <rdf:type rdf:resource="http://www.w3.org/2003/11/swrl#Imp"/>
        <swrl:body>
            <rdf:Description>
                <rdf:type rdf:resource="http://www.w3.org/2003/11/swrl#AtomList"/>
                <rdf:first>
                    <rdf:Description>
                        <rdf:type rdf:resource="http://www.w3.org/2003/11/swrl#IndividualPropertyAtom"/>
                        <swrl:propertyPredicate rdf:resource="http://www.semanticweb.org/BiPON/BiPON_00002595"/>
                        <swrl:argument1 rdf:resource="urn:swrl#m"/>
                        <swrl:argument2 rdf:resource="urn:swrl#p"/>
                    </rdf:Description>
                </rdf:first>
                <rdf:rest>
                    <rdf:Description>
                        <rdf:type rdf:resource="http://www.w3.org/2003/11/swrl#AtomList"/>
                        <rdf:first>
                            <rdf:Description>
                                <rdf:type rdf:resource="http://www.w3.org/2003/11/swrl#IndividualPropertyAtom"/>
                                <swrl:propertyPredicate rdf:resource="http://www.semanticweb.org/ToyBiPON/BiPON/BiPON_00005003"/>
                                <swrl:argument1 rdf:resource="urn:swrl#m"/>
                                <swrl:argument2 rdf:resource="urn:swrl#f"/>
                            </rdf:Description>
                        </rdf:first>
                        <rdf:rest rdf:resource="http://www.w3.org/1999/02/22-rdf-syntax-ns#nil"/>
                    </rdf:Description>
                </rdf:rest>
            </rdf:Description>
        </swrl:body>
        <swrl:head>
            <rdf:Description>
                <rdf:type rdf:resource="http://www.w3.org/2003/11/swrl#AtomList"/>
                <rdf:first>
                    <rdf:Description>
                        <rdf:type rdf:resource="http://www.w3.org/2003/11/swrl#IndividualPropertyAtom"/>
                        <swrl:propertyPredicate rdf:resource="http://www.semanticweb.org/ToyBiPON/BiPON/BiPON_00005002"/>
                        <swrl:argument1 rdf:resource="urn:swrl#f"/>
                        <swrl:argument2 rdf:resource="urn:swrl#p"/>
                    </rdf:Description>
                </rdf:first>
                <rdf:rest rdf:resource="http://www.w3.org/1999/02/22-rdf-syntax-ns#nil"/>
            </rdf:Description>
        </swrl:head>
    </rdf:Description>
</rdf:RDF>


<!-- Generated by the OWL API (version 4.2.6.20160910-2108) https://github.com/owlcs/owlapi -->
